# Supplementary material for: Genomic context– and H2AK119 ubiquitination–dependent inheritance of human Polycomb silencing
Source: Sci Adv. 2024 May 8;10(19):eadl4529. doi: 10.1126/sciadv.adl4529 (PMC11078181; doi:10.1126/sciadv.adl4529)
Supplement: Supplementary file 2 — Tables S10 and S11 [file sciadv.adl4529_tables_s10_and_s11.zip]

Archive with 2 entries (2 files):
- adl4529_table_s10.xlsx
- adl4529_table_s11.xlsx
