# Supplementary material for: Genomic context– and H2AK119 ubiquitination–dependent inheritance of human Polycomb silencing
Source: Sci Adv. 2024 May 8;10(19):eadl4529. doi: 10.1126/sciadv.adl4529 (PMC11078181; doi:10.1126/sciadv.adl4529)
Supplement: Supplementary file 2 — Tables S10 and S11 [file sciadv.adl4529_tables_s10_and_s11.zip › adl4529_table_s10.xlsx]

## Sheet: Sheet1
Protein	Group ID	Collapsed?	Unique Peptides	Razor Peptides	Gene	Description	Length	Spectral counts				Normalized spectral counts				Log2FC	(Total peptide intensity/protein length)*1000	p-val	(-log2 pVal)	Note
								Untag Sample 1	Untag Sample 2	rTetR-CBX7-FLAG Sample 1	rTetR-CBX7-FLAG Sample 2	Untag Sample 1	Untag Sample 2	rTetR-CBX7-FLAG Sample 1	rTetR-CBX7-FLAG Sample 2
sp|O95931|CBX7_HUMAN	74	C	18	104	CBX7	Chromobox protein homolog 7 OS=Homo sapiens OX=9606 GN=CBX7 PE=1 SV=1	251	0	0	32	33.1031	0	0	31.8725	31.9721	5.04099	262.329	0.000496583	10.9757	Bait
sp|P35227|PCGF2_HUMAN	231	C	11	33	PCGF2	Polycomb group RING finger protein 2 OS=Homo sapiens OX=9606 GN=PCGF2 PE=1 SV=1	344	0	0	12	12	0	0	8.72093	8.45666	3.26135	55.7488	0.00489669	7.67398	cPRC1
sp|P35226|BMI1_HUMAN	231	C	0	41	PCGF4	Polycomb complex protein BMI-1 OS=Homo sapiens OX=9606 GN=BMI1 PE=1 SV=2	326	0	0	16	16	0	0	12.2699	11.8981	3.70974	80.2701	0.00489669	7.67398	cPRC1
sp|P78364|PHC1_HUMAN	36	C	0	104	PHC1	Polyhomeotic-like protein 1 OS=Homo sapiens OX=9606 GN=PHC1 PE=1 SV=3	1004	0	0	28	30	0	0	6.97211	7.24375	3.01933	16.1513	0.00608161	7.36133	cPRC1
sp|Q9HC52|CBX8_HUMAN	283	C	25	34	CBX8	Chromobox protein homolog 8 OS=Homo sapiens OX=9606 GN=CBX8 PE=1 SV=3	389	0	0	15	13	0	0	9.6401	8.10158	3.30317	50.7498	0.0275343	5.18263	cPRC1
sp|Q99496|RING2_HUMAN	221	C	0	206	RING1B	E3 ubiquitin-protein ligase RING2 OS=Homo sapiens OX=9606 GN=RNF2 PE=1 SV=1	336	0	0	71	59	0	0	52.8274	42.5685	5.60579	289.869	0.0340999	4.87409	PRC1
sp|Q8IXK0-5|PHC2_HUMAN	165	C	0	144	PHC2	Isoform 5 of Polyhomeotic-like protein 2 OS=Homo sapiens OX=9606 GN=PHC2	859	0	0	47	39	0	0	13.6787	11.0065	3.73797	31.0654	0.0343243	4.86463	cPRC1
sp|Q06587|RING1_HUMAN	221	C	36	68	RING1A	E3 ubiquitin-protein ligase RING1 OS=Homo sapiens OX=9606 GN=RING1 PE=1 SV=2	406	0	0	30	24	0	0	18.4729	14.3305	4.12116	85.7227	0.0399845	4.64442	PRC1
sp|Q8NDX5-7|PHC3_HUMAN	165	C	0	88	PHC3	Isoform 7 of Polyhomeotic-like protein 3 OS=Homo sapiens OX=9606 GN=PHC3	995	0	0	25	19	0	0	6.28141	4.62921	2.69049	12.9755	0.0478384	4.38569	cPRC1
sp|Q14781|CBX2_HUMAN	169	C	37	9	CBX2	Chromobox protein homolog 2 OS=Homo sapiens OX=9606 GN=CBX2 PE=1 SV=2	532	0	0	14	10	0	0	6.57895	4.55685	2.71543	24.6913	0.0571775	4.12841	cPRC1
sp|Q16778|H2B2E_HUMAN	156	C	0	2	HIST2H2BE	Histone H2B type 2-E OS=Homo sapiens OX=9606 GN=HIST2H2BE PE=1 SV=3	126	5	5	20	21	9.92063	9.92063	39.6825	40.404	1.91009	651.481	0.00381191	8.03527	Histones
sp|Q5QNW6-2|H2B2F_HUMAN	156	C	0	80	HIST2H2BF	Histone H2B type 2-F OS=Homo sapiens GN=H2BC18	134	5	5	20	20	9.32836	9.32836	37.3134	36.1827	1.86979	563.404	0.00656216	7.25161	Histones
sp|P0C0S5|H2AZ_HUMAN	80	C	0	11	H2AZ1	Isoform 2 of Histone H2B type 2-F OS=Homo sapiens OX=9606 GN=HIST2H2BF	128	2	2	7	7	3.90625	3.90625	13.6719	13.2576	1.55985	226.011	0.00689728	7.17976	Histones
sp|O75367|H2AY_HUMAN	88	C	0	37	H2AFY	Core histone macro-H2A.1 OS=Homo sapiens OX=9606 GN=H2AFY PE=1 SV=4	372	1	0	18	16	0.672043	0	12.0968	10.4268	3.19816	65.9237	0.0130144	6.26374	Histones
sp|Q9P0M6|H2AW_HUMAN	88	C	5	18	H2AFY2	Core histone macro-H2A.2 OS=Homo sapiens OX=9606 GN=H2AFY2 PE=1 SV=3	372	0	0	10	9	0	0	6.72043	5.8651	2.86647	39.2084	0.0215995	5.53286	Histones
sp|Q969R5|LMBL2_HUMAN	182	C	10	19	L3MBTL2	Lethal(3)malignant brain tumor-like protein 2 OS=Homo sapiens OX=9606 GN=L3MBTL2 PE=1 SV=1	705	0	0	6	6	0	0	2.12766	2.06319	1.63014	8.78134	0.00489669	7.67398	ncPRC1
sp|Q3KNV8-2|PCGF3_HUMAN	649	C	0	18	PCGF3	Isoform 2 of Polycomb group RING finger protein 3 OS=Homo sapiens OX=9606 GN=PCGF3	247	0	0	4	4	0	0	4.04858	3.9259	2.31824	40.3825	0.00489669	7.67398	ncPRC1
sp|Q5H9F3-3|BCORL_HUMAN	85	C	0	15	BCORL1	Isoform 3 of BCL-6 corepressor-like protein 1 OS=Homo sapiens OX=9606 GN=BCORL1	1785	0	0	3	3	0	0	0.420168	0.407436	0.49958	1.58409	0.00489669	7.67398	ncPRC1
sp|Q96JM7|LMBL3_HUMAN	246	C	0	10	L3MBTL3	Lethal(3)malignant brain tumor-like protein 3 OS=Homo sapiens OX=9606 GN=L3MBTL3 PE=1 SV=2	780	0	0	2	2	0	0	0.641026	0.621601	0.706034	4.18285	0.00489669	7.67398	ncPRC1
sp|Q8IWI9|MGAP_HUMAN	70	C	0	60	MGA	MAX gene-associated protein OS=Homo sapiens OX=9606 GN=MGA PE=1 SV=4	3065	0	0	13	14	0	0	1.06036	1.10732	1.05924	1.35977	0.00689503	7.18023	ncPRC1
sp|Q93009|UBP7_HUMAN	77	C	0	109	USP7	Ubiquitin carboxyl-terminal hydrolase 7 OS=Homo sapiens OX=9606 GN=USP7 PE=1 SV=2	1102	0	0	28	27	0	0	6.35209	5.93961	2.83711	12.9689	0.0106775	6.54928	ncPRC1
sp|Q96GD3-2|SCMH1_HUMAN	280	C	4	0	SCMH1	Isoform 2 of Polycomb protein SCMH1 OS=Homo sapiens OX=9606 GN=SCMH1	648	0	0	20	18	0	0	7.71605	6.73401	3.04002	25.3859	0.0215995	5.53286	ncPRC1
sp|Q8NHM5|KDM2B_HUMAN	181	C	0	46	KDM2B	Lysine-specific demethylase 2B OS=Homo sapiens OX=9606 GN=KDM2B PE=1 SV=1	1336	0	0	15	13	0	0	2.80689	2.35892	1.84113	5.36363	0.0275343	5.18263	ncPRC1
sp|Q6W2J9|BCOR_HUMAN	85	C	0	61	BCOR	BCL-6 corepressor OS=Homo sapiens OX=9606 GN=BCOR PE=1 SV=1	1755	0	0	15	13	0	0	2.13675	1.79574	1.56864	3.38033	0.0275343	5.18263	ncPRC1
sp|Q9BYE7|PCGF6_HUMAN	103	C	17	5	PCGF6	Polycomb group RING finger protein 6 OS=Homo sapiens OX=9606 GN=PCGF6 PE=1 SV=2	350	0	0	6	5	0	0	4.28571	3.4632	2.28524	27.8541	0.033661	4.89278	ncPRC1
sp|Q9UQR0|SCML2_HUMAN	213	C	27	51	SCML2	Sex comb on midleg-like protein 2 OS=Homo sapiens OX=9606 GN=SCML2 PE=1 SV=1	700	0	0	18	24	0	0	6.42857	8.31169	3.06525	23.9147	0.0404461	4.62786	ncPRC1
sp|O75643|U520_HUMAN	340	C	20	25	SNRNP200	U5 small nuclear ribonucleoprotein 200 kDa helicase OS=Homo sapiens OX=9606 GN=SNRNP200 PE=1 SV=2	2136	1	0	15	14	0.117041	0	1.75562	1.58892	1.33602	2.50213	0.00308798	8.33912	Others
sp|P82650|RT22_HUMAN	292	C	0	39	MRPS22	28S ribosomal protein S22, mitochondrial OS=Homo sapiens OX=9606 GN=MRPS22 PE=1 SV=1	360	1	0	11	10	0.694444	0	7.63889	6.73401	2.60325	45.4803	0.00434656	7.84591	Others
sp|Q9UBC3|DNM3B_HUMAN	347	C	0	2	DNMT3B	DNA (cytosine-5)-methyltransferase 3B OS=Homo sapiens OX=9606 GN=DNMT3B PE=1 SV=1	853	0	0	2	2	0	0	0.586166	0.568404	0.657444	3.69821	0.00489669	7.67398	Others
sp|Q9UKF6|CPSF3_HUMAN	427	C	0	11	CPSF3	Cleavage and polyadenylation specificity factor subunit 3 OS=Homo sapiens OX=9606 GN=CPSF3 PE=1 SV=1	684	0	0	2	2	0	0	0.730994	0.708843	0.78234	5.029	0.00489669	7.67398	Others
sp|Q9BQ39|DDX50_HUMAN	19	C	0	4	DDX50	ATP-dependent RNA helicase DDX50 OS=Homo sapiens OX=9606 GN=DDX50 PE=1 SV=1	737	0	0	4	4	0	0	1.35685	1.31574	1.22422	6.34001	0.00489669	7.67398	Others
sp|Q5SSJ5|HP1B3_HUMAN	141	C	0	11	HP1BP3	Heterochromatin protein 1-binding protein 3 OS=Homo sapiens OX=9606 GN=HP1BP3 PE=1 SV=1	553	0	0	4	4	0	0	1.80832	1.75352	1.47556	10.0576	0.00489669	7.67398	Others
sp|Q3ZCQ8-2|TIM50_HUMAN	584	C	0	6	TIMM50	Isoform 2 of Mitochondrial import inner membrane translocase subunit TIM50 OS=Homo sapiens OX=9606 GN=TIMM50	456	0	0	2	2	0	0	1.09649	1.06326	1.0565	9.12227	0.00489669	7.67398	Others
sp|O00567|NOP56_HUMAN	332	C	0	14	NOP56	Nucleolar protein 56 OS=Homo sapiens OX=9606 GN=NOP56 PE=1 SV=4	594	0	0	4	4	0	0	1.6835	1.63249	1.41034	8.94948	0.00489669	7.67398	Others
sp|Q92552-2|RT27_HUMAN	328	C	0	18	MRPS27	Isoform 2 of 28S ribosomal protein S27, mitochondrial OS=Homo sapiens OX=9606 GN=MRPS27	428	0	0	5	5	0	0	2.92056	2.83206	1.95468	18.1136	0.00489669	7.67398	Others
sp|P82914|RT15_HUMAN	321	C	11	0	MRPS15	28S ribosomal protein S15, mitochondrial OS=Homo sapiens OX=9606 GN=MRPS15 PE=1 SV=1	257	0	0	3	3	0	0	2.91829	2.82985	1.95385	30.1484	0.00489669	7.67398	Others
sp|Q96T23|RSF1_HUMAN	99	C	0	22	RSF1	Remodeling and spacing factor 1 OS=Homo sapiens OX=9606 GN=RSF1 PE=1 SV=2	1441	0	0	10	10	0	0	1.73491	1.68233	1.43756	3.75936	0.00489669	7.67398	Others
sp|Q15269|PWP2_HUMAN	697	C	0	7	PWP2	Periodic tryptophan protein 2 homolog OS=Homo sapiens OX=9606 GN=PWP2 PE=2 SV=2	919	0	0	2	2	0	0	0.54407	0.527583	0.619015	3.34239	0.00489669	7.67398	Others
sp|Q7Z3K3|POGZ_HUMAN	716	C	0	6	POGZ	Pogo transposable element with ZNF domain OS=Homo sapiens OX=9606 GN=POGZ PE=1 SV=2	1410	0	0	3	3	0	0	0.531915	0.515796	0.607726	2.1615	0.00489669	7.67398	Others
sp|O75494|SRS10_HUMAN	203	C	0	8	SRSF10	Serine/arginine-rich splicing factor 10 OS=Homo sapiens OX=9606 GN=SRSF10 PE=1 SV=1	262	0	0	2	2	0	0	1.9084	1.85057	1.52581	21.9808	0.00489669	7.67398	Others
sp|Q9Y2X3|NOP58_HUMAN	685	C	2	8	NOP58	Nucleolar protein 58 OS=Homo sapiens OX=9606 GN=NOP58 PE=1 SV=1	529	0	0	3	3	0	0	1.41777	1.37481	1.2608	9.05969	0.00489669	7.67398	Others
sp|P40938|RFC3_HUMAN	420	C	0	6	RFC3	Replication factor C subunit 3 OS=Homo sapiens OX=9606 GN=RFC3 PE=1 SV=2	356	0	0	2	2	0	0	1.40449	1.36193	1.25291	13.3888	0.00489669	7.67398	Others
sp|Q9Y6K1|DNM3A_HUMAN	347	C	0	6	DNMT3A	DNA (cytosine-5)-methyltransferase 3A OS=Homo sapiens OX=9606 GN=DNMT3A PE=1 SV=4	912	0	0	3	3	0	0	0.822368	0.797448	0.855917	3.9691	0.00489669	7.67398	Others
sp|Q14202|ZMYM3_HUMAN	596	C	0	10	ZMYM3	Zinc finger MYM-type protein 3 OS=Homo sapiens OX=9606 GN=ZMYM3 PE=1 SV=2	1370	0	0	4	4	0	0	0.729927	0.707808	0.781458	2.5093	0.00489669	7.67398	Others
sp|Q6ZRS2|SRCAP_HUMAN	355	C	0	8	SRCAP	Helicase SRCAP OS=Homo sapiens OX=9606 GN=SRCAP PE=1 SV=3	3230	0	0	3	3	0	0	0.232198	0.225162	0.297109	0.760793	0.00489669	7.67398	Others
sp|Q9Y697|NFS1_HUMAN	104	C	0	12	NFS1	Cysteine desulfurase, mitochondrial OS=Homo sapiens OX=9606 GN=NFS1 PE=1 SV=3	457	0	0	4	4	0	0	2.18818	2.12188	1.65765	13.8076	0.00489669	7.67398	Others
sp|Q6SPF0|SAMD1_HUMAN	15	C	2	10	SAMD1	Atherin OS=Homo sapiens OX=9606 GN=SAMD1 PE=1 SV=1	538	0	0	2	2	0	0	0.929368	0.901205	0.93756	7.12002	0.00489669	7.67398	Others
sp|Q96KQ7|EHMT2_HUMAN	149	C	0	13	EHMT2	Histone-lysine N-methyltransferase EHMT2 OS=Homo sapiens OX=9606 GN=EHMT2 PE=1 SV=3	1210	0	0	4	4	0	0	0.826446	0.801402	0.859114	2.99822	0.00489669	7.67398	Others
sp|Q03252|LMNB2_HUMAN	153	C	12	0	LMNB2	Lamin-B2 OS=Homo sapiens OX=9606 GN=LMNB2 PE=1 SV=4	620	0	0	2	2	0	0	0.806452	0.782014	0.843367	5.78785	0.00489669	7.67398	Others
sp|Q5VZL5|ZMYM4_HUMAN	573	C	0	9	ZMYM4	Zinc finger MYM-type protein 4 OS=Homo sapiens OX=9606 GN=ZMYM4 PE=1 SV=1	1548	0	0	4	4	0	0	0.645995	0.626419	0.710355	2.11396	0.00489669	7.67398	Others
sp|Q13405|RM49_HUMAN	312	C	0	6	MRPL49	39S ribosomal protein L49, mitochondrial OS=Homo sapiens OX=9606 GN=MRPL49 PE=1 SV=1	166	0	0	2	2	0	0	3.01205	2.92077	1.98783	47.7881	0.00489669	7.67398	Others
sp|P23246|SFPQ_HUMAN	198	C	0	12	SFPQ	Splicing factor, proline- and glutamine-rich OS=Homo sapiens OX=9606 GN=SFPQ PE=1 SV=2	707	0	0	3	3	0	0	1.06082	1.02867	1.03192	5.78429	0.00489669	7.67398	Others
sp|Q9UGU0|TCF20_HUMAN	705	C	0	4	TCF20	Transcription factor 20 OS=Homo sapiens OX=9606 GN=TCF20 PE=1 SV=3	1960	0	0	2	2	0	0	0.255102	0.247372	0.323355	1.27677	0.00489669	7.67398	Others
sp|Q9Y2R9|RT07_HUMAN	475	C	0	14	MRPS7	28S ribosomal protein S7, mitochondrial OS=Homo sapiens OX=9606 GN=MRPS7 PE=1 SV=2	242	0	0	5	5	0	0	5.16529	5.00877	2.60574	50.306	0.00489669	7.67398	Others
sp|P40937|RFC5_HUMAN	442	C	0	10	RFC5	Replication factor C subunit 5 OS=Homo sapiens OX=9606 GN=RFC5 PE=1 SV=1	340	0	0	3	3	0	0	2.20588	2.13904	1.6656	18.6615	0.00489669	7.67398	Others
sp|Q96SB8-2|SMC6_HUMAN	382	C	0	9	SMC6	Isoform 2 of Structural maintenance of chromosomes protein 6 OS=Homo sapiens OX=9606 GN=SMC6	1117	0	0	3	3	0	0	0.671441	0.651095	0.732285	2.97452	0.00489669	7.67398	Others
sp|Q96HS1|PGAM5_HUMAN	101	C	0	8	PGAM5	Serine/threonine-protein phosphatase PGAM5, mitochondrial OS=Homo sapiens OX=9606 GN=PGAM5 PE=1 SV=2	289	0	0	2	2	0	0	1.7301	1.67768	1.43504	18.712	0.00489669	7.67398	Others
sp|Q9Y399|RT02_HUMAN	401	C	3	1	MRPS2	28S ribosomal protein S2, mitochondrial OS=Homo sapiens OX=9606 GN=MRPS2 PE=1 SV=1	296	0	0	2	2	0	0	1.68919	1.638	1.41337	17.9973	0.00489669	7.67398	Others
sp|Q86VM9|ZCH18_HUMAN	309	C	0	11	ZC3H18	Zinc finger CCCH domain-containing protein 18 OS=Homo sapiens OX=9606 GN=ZC3H18 PE=1 SV=2	953	0	0	2	2	0	0	0.524659	0.50876	0.600945	3.18302	0.00489669	7.67398	Others
sp|P51532|SMCA4_HUMAN	98	C	0	8	SMARCA4	Transcription activator BRG1 OS=Homo sapiens OX=9606 GN=SMARCA4 PE=1 SV=2	1647	0	0	4	4	0	0	0.607165	0.588766	0.676236	1.94046	0.00489669	7.67398	Others
sp|O43447|PPIH_HUMAN	510	C	0	5	PPIH	Peptidyl-prolyl cis-trans isomerase H OS=Homo sapiens OX=9606 GN=PPIH PE=1 SV=1	177	0	0	2	2	0	0	2.82486	2.73926	1.91917	42.7351	0.00489669	7.67398	Others
sp|P07199|CENPB_HUMAN	327	C	16	0	CENPB	Major centromere autoantigen B OS=Homo sapiens OX=9606 GN=CENPB PE=1 SV=2	599	0	0	5	5	0	0	2.08681	2.02357	1.61126	10.201	0.00489669	7.67398	Others
sp|Q8IX01|SUGP2_HUMAN	139	C	0	19	SUGP2	SURP and G-patch domain-containing protein 2 OS=Homo sapiens OX=9606 GN=SUGP2 PE=1 SV=2	1082	0	0	5	5	0	0	1.15527	1.12026	1.0961	3.9515	0.00489669	7.67398	Others
sp|O43143|DHX15_HUMAN	424	C	20	1	DHX15	Pre-mRNA-splicing factor ATP-dependent RNA helicase DHX15 OS=Homo sapiens OX=9606 GN=DHX15 PE=1 SV=2	795	1	1	6	6	0.314465	0.314465	1.88679	1.82962	1.12063	7.19045	0.00589395	7.40655	Others
sp|Q14684|RRP1B_HUMAN	252	C	0	44	RRP1B	Ribosomal RNA processing protein 1 homolog B OS=Homo sapiens OX=9606 GN=RRP1B PE=1 SV=3	758	2	2	9	9	0.659631	0.659631	2.96834	2.87839	1.24123	10.3519	0.00632321	7.30513	Others
sp|P10809|CH60_HUMAN	137	C	4	15	HSPD1	60 kDa heat shock protein, mitochondrial OS=Homo sapiens OX=9606 GN=HSPD1 PE=1 SV=2	573	1	1	4	4	0.4363	0.4363	1.7452	1.69232	0.920591	9.48956	0.00656216	7.25161	Others
sp|P62258|1433E_HUMAN	4	C	0	19	YWHAE	14-3-3 protein epsilon OS=Homo sapiens OX=9606 GN=YWHAE PE=1 SV=1	255	1	1	4	4	0.980392	0.980392	3.92157	3.80273	1.29581	38.1345	0.00656216	7.25161	Others
sp|P04075-2|ALDOA_HUMAN	500	C	0	16	ALDOA	Isoform 2 of Fructose-bisphosphate aldolase A OS=Homo sapiens OX=9606 GN=ALDOA	418	1	1	4	4	0.598086	0.598086	2.39234	2.31985	1.07044	16.0579	0.00656216	7.25161	Others
sp|O14818|PSA7_HUMAN	132	C	0	11	PSMA7	Proteasome subunit alpha type-7 OS=Homo sapiens OX=9606 GN=PSMA7 PE=1 SV=1	248	1	1	3	3	1.00806	1.00806	3.02419	2.93255	0.986373	32.0836	0.00740122	7.07802	Others
sp|Q92688|AN32B_HUMAN	262	C	0	13	ANP32B	Acidic leucine-rich nuclear phosphoprotein 32 family member B OS=Homo sapiens OX=9606 GN=ANP32B PE=1 SV=1	251	1	1	3	3	0.996016	0.996016	2.98805	2.8975	0.982088	31.4165	0.00740122	7.07802	Others
sp|P63104|1433Z_HUMAN	4	C	0	3	YWHAZ	14-3-3 protein zeta/delta OS=Homo sapiens OX=9606 GN=YWHAZ PE=1 SV=1	245	1	1	3	3	1.02041	1.02041	3.06122	2.96846	0.990697	32.7742	0.00740122	7.07802	Others
sp|Q15366-2|PCBP2_HUMAN	60	C	0	30	PCBP2	Isoform 2 of Poly(rC)-binding protein 2 OS=Homo sapiens OX=9606 GN=PCBP2	366	2	2	6	6	1.36612	1.36612	4.09836	3.97417	1.08983	27.5206	0.00740122	7.07802	Others
sp|P06733|ENOA_HUMAN	22	C	0	19	ENO1	Alpha-enolase OS=Homo sapiens OX=9606 GN=ENO1 PE=1 SV=2	434	2	2	5	5	1.15207	1.15207	2.88018	2.79291	0.83408	17.6799	0.00824453	6.92235	Others
sp|Q9Y230|RUVB2_HUMAN	6	C	0	31	RUVBL2	RuvB-like 2 OS=Homo sapiens OX=9606 GN=RUVBL2 PE=1 SV=3	463	1	0	7	6	0.539957	0	3.7797	3.14157	1.81244	19.2684	0.00902071	6.79254	Others
sp|O00571|DDX3X_HUMAN	159	C	0	22	DDX3X	ATP-dependent RNA helicase DDX3X OS=Homo sapiens OX=9606 GN=DDX3X PE=1 SV=3	662	2	1	8	7	0.755287	0.377644	3.02115	2.5634	1.27555	11.457	0.00954278	6.71137	Others
sp|P52701|MSH6_HUMAN	76	C	0	77	MSH6	DNA mismatch repair protein Msh6 OS=Homo sapiens OX=9606 GN=MSH6 PE=1 SV=2	1360	5	3	13	15	0.919118	0.551471	2.38971	2.6738	1.0252	5.19375	0.00968822	6.68955	Others
sp|Q8IY81|SPB1_HUMAN	13	C	39	0	FTSJ3	pre-rRNA 2'-O-ribose RNA methyltransferase FTSJ3 OS=Homo sapiens OX=9606 GN=FTSJ3 PE=1 SV=2	847	1	0	9	11	0.295159	0	2.65643	3.14837	1.76577	9.21464	0.00983466	6.66791	Others
sp|P05386|RLA1_HUMAN	5	C	15	0	RPLP1	60S acidic ribosomal protein P1 OS=Homo sapiens OX=9606 GN=RPLP1 PE=1 SV=1	114	2	2	4	4	4.38596	4.38596	8.77193	8.50611	0.839682	169.106	0.00994395	6.65197	Others
sp|Q01995|TAGL_HUMAN	790	C	0	10	TAGLN	Transgelin OS=Homo sapiens OX=9606 GN=TAGLN PE=1 SV=4	201	1	1	2	2	1.24378	1.24378	2.48756	2.41218	0.620611	34.3271	0.00994395	6.65197	Others
sp|P18621-3|RL17_HUMAN	404	C	0	36	RPL17	Isoform 3 of 60S ribosomal protein L17 OS=Homo sapiens OX=9606 GN=RPL17	228	3	3	6	6	3.28947	3.28947	6.57895	6.37959	0.802096	65.6076	0.00994395	6.65197	Others
sp|P84098|RL19_HUMAN	663	C	0	12	RPL19	60S ribosomal protein L19 OS=Homo sapiens OX=9606 GN=RPL19 PE=1 SV=1	196	1	1	2	2	1.27551	1.27551	2.55102	2.47372	0.626254	35.8405	0.00994395	6.65197	Others
sp|P16989|YBOX3_HUMAN	247	C	0	23	YBX3	Y-box-binding protein 3 OS=Homo sapiens OX=9606 GN=YBX3 PE=1 SV=4	372	2	2	4	4	1.34409	1.34409	2.68817	2.60671	0.63786	19.6099	0.00994395	6.65197	Others
sp|P0DMV8|HS71A_HUMAN	73	C	0	86	HSPA1A	Heat shock 70 kDa protein 1A OS=Homo sapiens OX=9606 GN=HSPA1A PE=1 SV=1	641	7	9	17	19	2.73011	3.51014	6.63027	7.18574	0.940625	24.674	0.010368	6.59171	Others
sp|Q9Y265|RUVB1_HUMAN	172	C	0	54	RUVBL1	RuvB-like 1 OS=Homo sapiens OX=9606 GN=RUVBL1 PE=1 SV=1	456	5	4	11	10	2.74123	2.19298	6.0307	5.31632	0.944714	29.2698	0.0113591	6.46001	Others
sp|Q15424-3|SAFB1_HUMAN	37	C	0	18	SAFB	Isoform 3 of Scaffold attachment factor B1 OS=Homo sapiens OX=9606 GN=SAFB	917	3	2	8	7	0.817884	0.545256	2.18103	1.85057	0.84273	6.57753	0.0135173	6.20905	Others
sp|Q14683|SMC1A_HUMAN	17	C	1	37	SMC1A	Structural maintenance of chromosomes protein 1A OS=Homo sapiens OX=9606 GN=SMC1A PE=1 SV=2	1233	0	0	8	9	0	0	1.62206	1.76952	1.43071	4.37273	0.0138308	6.17597	Others
sp|P61604|CH10_HUMAN	451	C	0	24	HSPE1	10 kDa heat shock protein, mitochondrial OS=Homo sapiens OX=9606 GN=HSPE1 PE=1 SV=2	102	4	4	3	3	9.80392	9.80392	7.35294	7.13012	-0.39057	161.599	0.0138308	6.17597	Others
sp|Q9BQG0-2|MBB1A_HUMAN	1	C	0	82	MYBBP1A	Isoform 2 of Myb-binding protein 1A OS=Homo sapiens OX=9606 GN=MYBBP1A	1332	3	4	21	19	0.563063	0.750751	3.94144	3.458	1.50408	7.05664	0.0142126	6.13669	Others
sp|Q9BVP2|GNL3_HUMAN	398	C	0	15	GNL3	Guanine nucleotide-binding protein-like 3 OS=Homo sapiens OX=9606 GN=GNL3 PE=1 SV=2	549	1	0	4	5	0.455373	0	1.82149	2.20787	1.29606	10.9824	0.0142498	6.13292	Others
sp|P46087-4|NOP2_HUMAN	265	C	0	23	NOP2	Isoform 4 of Probable 28S rRNA (cytosine(4447)-C(5))-methyltransferase OS=Homo sapiens OX=9606 GN=NOP2	845	0	1	4	5	0	0.295858	1.18343	1.43446	1.0082	5.46496	0.0142498	6.13292	Others
sp|P83731|RL24_HUMAN	109	C	0	19	RPL24	60S ribosomal protein L24 OS=Homo sapiens OX=9606 GN=RPL24 PE=1 SV=1	157	2	2	3	3	3.18471	3.18471	4.77707	4.63231	0.44702	72.6712	0.0151462	6.0449	Others
sp|P40926|MDHM_HUMAN	471	C	0	17	MDH2	Malate dehydrogenase, mitochondrial OS=Homo sapiens OX=9606 GN=MDH2 PE=1 SV=3	338	2	2	3	3	1.47929	1.47929	2.21893	2.15169	0.361509	18.848	0.0151462	6.0449	Others
sp|Q9P2E9|RRBP1_HUMAN	209	C	0	15	RRBP1	Ribosome-binding protein 1 OS=Homo sapiens OX=9606 GN=RRBP1 PE=1 SV=5	1410	2	2	3	3	0.35461	0.35461	0.531915	0.515796	0.169849	2.1615	0.0151462	6.0449	Others
sp|P61981|1433G_HUMAN	4	C	7	0	YWHAG	14-3-3 protein gamma OS=Homo sapiens OX=9606 GN=YWHAG PE=1 SV=2	247	2	2	3	3	2.02429	2.02429	3.03644	2.94442	0.399947	32.3112	0.0151462	6.0449	Others
sp|Q13087|PDIA2_HUMAN	310	C	0	20	PDIA2	Protein disulfide-isomerase A2 OS=Homo sapiens OX=9606 GN=PDIA2 PE=1 SV=2	525	2	2	3	3	0.952381	0.952381	1.42857	1.38528	0.301957	9.16924	0.0151462	6.0449	Others
sp|P62241|RS8_HUMAN	30	C	0	41	RPS8	40S ribosomal protein S8 OS=Homo sapiens OX=9606 GN=RPS8 PE=1 SV=2	208	5	5	7	7	6.00962	6.00962	8.41346	8.15851	0.40572	89.2883	0.0178068	5.81143	Others
sp|P11388-4|TOP2A_HUMAN	273	C	0	18	TOP2A	Isoform 4 of DNA topoisomerase 2-alpha OS=Homo sapiens OX=9606 GN=TOP2A	1612	0	0	12	11	0	0	1.86104	1.65426	1.46344	3.4214	0.0187026	5.74062	Others
sp|Q13263|TIF1B_HUMAN	41	C	0	45	TRIM28	Transcription intermediary factor 1-beta OS=Homo sapiens OX=9606 GN=TRIM28 PE=1 SV=5	835	1	1	13	12	0.299401	0.299401	3.89222	3.48394	1.85115	11.2289	0.0191521	5.70635	Others
sp|Q96EY7|PTCD3_HUMAN	79	C	11	19	PTCD3	Pentatricopeptide repeat domain-containing protein 3, mitochondrial OS=Homo sapiens OX=9606 GN=PTCD3 PE=1 SV=3	689	0	0	10	9	0	0	3.62845	3.16664	2.1367	12.765	0.0215995	5.53286	Others
sp|Q14839-2|CHD4_HUMAN	25	C	0	30	CHD4	Isoform 2 of Chromodomain-helicase-DNA-binding protein 4 OS=Homo sapiens OX=9606 GN=CHD4	1940	0	0	9	8	0	0	1.15979	0.999688	1.0564	2.14406	0.0235567	5.40772	Others
sp|Q9P035|HACD3_HUMAN	482	C	0	24	HACD3	Very-long-chain (3R)-3-hydroxyacyl-CoA dehydratase 3 OS=Homo sapiens OX=9606 GN=HACD3 PE=1 SV=2	362	1	0	6	6	0.690608	0	4.14365	4.01808	1.91714	28.0711	0.0258602	5.27313	Others
sp|Q99497|PARK7_HUMAN	148	C	0	33	PARK7	Protein/nucleic acid deglycase DJ-1 OS=Homo sapiens OX=9606 GN=PARK7 PE=1 SV=2	189	4	4	5	5	5.29101	5.29101	6.61376	6.41334	0.256204	79.5084	0.0260328	5.26353	Others
sp|O43852-4|CALU_HUMAN	236	C	0	5	CALU	Isoform 4 of Calumenin OS=Homo sapiens OX=9606 GN=CALU	323	9	8	3	3	6.96594	6.19195	2.32198	2.25162	-1.20531	20.3517	0.0277096	5.17347	Others
sp|O14950|ML12B_HUMAN	235	C	0	13	MYL12B	Myosin regulatory light chain 12B OS=Homo sapiens OX=9606 GN=MYL12B PE=1 SV=2	172	1	0	4	3	1.45349	0	5.81395	4.22833	1.80198	70.0133	0.0290455	5.10554	Others
sp|P09874|PARP1_HUMAN	56	C	65	6	PARP1	Poly [ADP-ribose] polymerase 1 OS=Homo sapiens OX=9606 GN=PARP1 PE=1 SV=4	1014	0	1	24	20	0	0.246548	5.91716	4.78154	2.4989	12.5234	0.0292507	5.09539	Others
sp|P28370|SMCA1_HUMAN	214	C	0	21	SMARCA1	Probable global transcription activator SNF2L1 OS=Homo sapiens OX=9606 GN=SMARCA1 PE=1 SV=2	1054	0	0	7	6	0	0	1.66034	1.38002	1.33353	4.78213	0.029265	5.09468	Others
sp|P19784|CSK22_HUMAN	331	C	0	26	CSNK2A2	Casein kinase II subunit alpha' OS=Homo sapiens OX=9606 GN=CSNK2A2 PE=1 SV=1	350	0	0	7	6	0	0	5	4.15584	2.47973	31.8738	0.029265	5.09468	Others
sp|Q5VUG0|SMBT2_HUMAN	392	C	21	1	SFMBT2	Scm-like with four MBT domains protein 2 OS=Homo sapiens OX=9606 GN=SFMBT2 PE=1 SV=1	894	0	0	7	6	0	0	1.95749	1.62701	1.48143	6.24665	0.029265	5.09468	Others
sp|Q16531|DDB1_HUMAN	480	C	0	31	DDB1	DNA damage-binding protein 1 OS=Homo sapiens OX=9606 GN=DDB1 PE=1 SV=1	1140	1	1	8	7	0.219298	0.219298	1.75439	1.48857	1.10433	4.59908	0.0300817	5.05497	Others
sp|P62081|RS7_HUMAN	105	C	2	20	RPS7	40S ribosomal protein S7 OS=Homo sapiens OX=9606 GN=RPS7 PE=1 SV=1	194	1	2	5	4	1.28866	2.57732	6.4433	4.99844	1.19628	69.2873	0.0303942	5.04006	Others
tr|A0A1W2PQS6|A0A1W2PQS6_HUMAN	540	C	0	23	RPS10-NUDT3	RPS10-NUDT3 readthrough OS=Homo sapiens OX=9606 GN=RPS10-NUDT3 PE=4 SV=1	291	1	2	5	4	0.859107	1.71821	4.29553	3.33229	1.07271	33.0853	0.0303942	5.04006	Others
sp|Q9H3G5|CPVL_HUMAN	62	C	0	18	CPVL	Probable serine carboxypeptidase CPVL OS=Homo sapiens OX=9606 GN=CPVL PE=1 SV=2	476	0	0	4	5	0	0	2.10084	2.54647	1.73277	13.9649	0.0304298	5.03837	Others
sp|Q8N9T8|KRI1_HUMAN	164	C	0	12	KRI1	Protein KRI1 homolog OS=Homo sapiens OX=9606 GN=KRI1 PE=1 SV=3	703	0	0	4	5	0	0	1.42248	1.72421	1.36364	7.32103	0.0304298	5.03837	Others
sp|Q9UJX3|APC7_HUMAN	107	C	0	23	ANAPC7	Anaphase-promoting complex subunit 7 OS=Homo sapiens OX=9606 GN=ANAPC7 PE=1 SV=4	599	1	0	5	5	0.417362	0	2.08681	2.02357	1.33783	10.201	0.0330953	4.91723	Others
sp|Q9Y4L1|HYOU1_HUMAN	14	C	0	22	HYOU1	Hypoxia up-regulated protein 1 OS=Homo sapiens OX=9606 GN=HYOU1 PE=1 SV=1	999	1	0	5	5	0.25025	0	1.25125	1.21333	0.988441	4.46905	0.0330953	4.91723	Others
sp|P20700|LMNB1_HUMAN	153	C	0	26	LMNB1	Lamin-B1 OS=Homo sapiens OX=9606 GN=LMNB1 PE=1 SV=2	586	1	0	5	5	0.426621	0	2.13311	2.06847	1.35369	10.5829	0.0330953	4.91723	Others
sp|P00558|PGK1_HUMAN	120	C	0	35	PGK1	Phosphoglycerate kinase 1 OS=Homo sapiens OX=9606 GN=PGK1 PE=1 SV=3	417	4	3	7	6	2.39808	1.79856	4.19664	3.48812	0.64423	23.2248	0.0334014	4.90395	Others
sp|P52597|HNRPF_HUMAN	184	C	13	10	HNRNPF	Heterogeneous nuclear ribonucleoprotein F OS=Homo sapiens OX=9606 GN=HNRNPF PE=1 SV=3	415	3	4	7	6	1.80723	2.40964	4.21687	3.50493	0.645035	23.426	0.0334014	4.90395	Others
sp|P14373|TRI27_HUMAN	52	C	0	15	TRIM27	Zinc finger protein RFP OS=Homo sapiens OX=9606 GN=TRIM27 PE=1 SV=1	513	0	0	6	5	0	0	2.92398	2.36281	1.86528	14.2043	0.033661	4.89278	Others
sp|Q08211|DHX9_HUMAN	100	C	28	2	DHX9	ATP-dependent RNA helicase A OS=Homo sapiens OX=9606 GN=DHX9 PE=1 SV=4	1270	0	0	12	10	0	0	2.3622	1.90885	1.64871	4.93784	0.033661	4.89278	Others
sp|Q02880|TOP2B_HUMAN	273	C	0	35	TOP2B	DNA topoisomerase 2-beta OS=Homo sapiens OX=9606 GN=TOP2B PE=1 SV=3	1626	0	0	12	10	0	0	1.84502	1.49092	1.41574	3.28164	0.033661	4.89278	Others
sp|Q7L2E3-2|DHX30_HUMAN	190	C	0	17	DHX30	Isoform 2 of ATP-dependent RNA helicase DHX30 OS=Homo sapiens OX=9606 GN=DHX30	1222	0	0	6	5	0	0	1.2275	0.991916	1.07704	3.45287	0.033661	4.89278	Others
sp|Q12906-7|ILF3_HUMAN	197	C	0	16	ILF3	Isoform 7 of Interleukin enhancer-binding factor 3 OS=Homo sapiens OX=9606 GN=ILF3	898	0	0	6	5	0	0	1.67038	1.3498	1.32774	5.5904	0.033661	4.89278	Others
sp|Q9H582|ZN644_HUMAN	417	C	0	13	ZNF644	Zinc finger protein 644 OS=Homo sapiens OX=9606 GN=ZNF644 PE=1 SV=2	1327	0	0	6	5	0	0	1.13037	0.91343	1.01571	3.04732	0.033661	4.89278	Others
sp|Q92841|DDX17_HUMAN	159	C	0	52	DDX17	Probable ATP-dependent RNA helicase DDX17 OS=Homo sapiens OX=9606 GN=DDX17 PE=1 SV=2	729	1	1	13	11	0.342936	0.342936	4.45816	3.65798	1.9132	13.8767	0.0341479	4.87206	Others
sp|P39023|RL3_HUMAN	69	C	0	54	RPL3	60S ribosomal protein L3 OS=Homo sapiens OX=9606 GN=RPL3 PE=1 SV=2	403	6	4	9	11	3.72208	2.48139	5.58313	6.61704	0.791601	35.2361	0.0343806	4.86226	Others
sp|Q15365|PCBP1_HUMAN	60	C	12	0	PCBP1	Poly(rC)-binding protein 1 OS=Homo sapiens OX=9606 GN=PCBP1 PE=1 SV=2	356	2	2	8	7	1.40449	1.40449	5.61798	4.76677	1.36476	34.7886	0.0356158	4.81134	Others
sp|P68400|CSK21_HUMAN	430	C	0	39	CSNK2A1	Casein kinase II subunit alpha OS=Homo sapiens OX=9606 GN=CSNK2A1 PE=1 SV=1	391	0	0	10	8	0	0	6.39386	4.96009	2.73919	34.1533	0.0399845	4.64442	Others
sp|P19387|RPB3_HUMAN	287	C	11	2	POLR2C	DNA-directed RNA polymerase II subunit RPB3 OS=Homo sapiens OX=9606 GN=POLR2C PE=1 SV=2	275	0	0	5	4	0	0	4.54545	3.52617	2.33222	36.6241	0.0399845	4.64442	Others
sp|Q10570|CPSF1_HUMAN	411	C	6	11	CPSF1	Cleavage and polyadenylation specificity factor subunit 1 OS=Homo sapiens OX=9606 GN=CPSF1 PE=1 SV=2	1443	0	0	5	4	0	0	0.866251	0.672001	0.823037	2.45201	0.0399845	4.64442	Others
sp|P82673|RT35_HUMAN	362	C	6	5	MRPS35	28S ribosomal protein S35, mitochondrial OS=Homo sapiens OX=9606 GN=MRPS35 PE=1 SV=1	323	0	0	5	4	0	0	3.86997	3.00216	2.14928	27.4679	0.0399845	4.64442	Others
sp|Q9Y5Q9|TF3C3_HUMAN	115	C	1	29	GTF3C3	General transcription factor 3C polypeptide 3 OS=Homo sapiens OX=9606 GN=GTF3C3 PE=1 SV=1	886	0	0	10	8	0	0	2.82167	2.18893	1.80954	7.91264	0.0399845	4.64442	Others
sp|Q9H2P0|ADNP_HUMAN	512	C	0	9	ADNP	Activity-dependent neuroprotector homeobox protein OS=Homo sapiens OX=9606 GN=ADNP PE=1 SV=1	1102	0	0	5	4	0	0	1.1343	0.879943	1.00513	3.64269	0.0399845	4.64442	Others
sp|Q86U86|PB1_HUMAN	168	C	0	11	PBRM1	Protein polybromo-1 OS=Homo sapiens OX=9606 GN=PBRM1 PE=1 SV=1	1689	0	0	5	4	0	0	0.740083	0.574125	0.728664	1.96223	0.0399845	4.64442	Others
sp|Q6P2Q9|PRP8_HUMAN	21	C	18	29	PRPF8	Pre-mRNA-processing-splicing factor 8 OS=Homo sapiens OX=9606 GN=PRPF8 PE=1 SV=2	2335	1	1	10	13	0.107066	0.107066	1.07066	1.34969	0.997419	1.89308	0.0400442	4.64226	Others
sp|O60264|SMCA5_HUMAN	214	C	49	0	SMARCA5	SWI/SNF-related matrix-associated actin-dependent regulator of chromatin subfamily A member 5 OS=Homo sapiens OX=9606 GN=SMARCA5 PE=1 SV=1	1052	1	0	23	18	0.237643	0	5.46578	4.14794	2.37578	11.0397	0.0403118	4.63265	Others
sp|O96019|ACL6A_HUMAN	399	C	0	11	ACTL6A	Actin-like protein 6A OS=Homo sapiens OX=9606 GN=ACTL6A PE=1 SV=1	429	0	0	3	4	0	0	1.74825	2.26037	1.58703	14.0061	0.0404461	4.62786	Others
sp|P19388|RPAB1_HUMAN	129	C	0	10	POLR2E	DNA-directed RNA polymerases I, II, and III subunit RPABC1 OS=Homo sapiens OX=9606 GN=POLR2E PE=1 SV=4	210	0	0	3	4	0	0	3.57143	4.6176	2.34895	48.5192	0.0404461	4.62786	Others
sp|Q9UQE7|SMC3_HUMAN	50	C	41	0	SMC3	Structural maintenance of chromosomes protein 3 OS=Homo sapiens OX=9606 GN=SMC3 PE=1 SV=2	1217	0	0	9	12	0	0	1.84881	2.39038	1.64136	5.12669	0.0404461	4.62786	Others
sp|Q9UKL0|RCOR1_HUMAN	228	C	9	5	RCOR1	REST corepressor 1 OS=Homo sapiens OX=9606 GN=RCOR1 PE=1 SV=2	485	0	0	3	4	0	0	1.54639	1.99938	1.47139	11.4346	0.0404461	4.62786	Others
sp|Q9UMS4|PRP19_HUMAN	780	C	5	7	PRPF19	Pre-mRNA-processing factor 19 OS=Homo sapiens OX=9606 GN=PRPF19 PE=1 SV=1	504	0	0	3	4	0	0	1.4881	1.924	1.43619	10.7383	0.0404461	4.62786	Others
sp|Q9H307|PININ_HUMAN	565	C	12	0	PNN	Pinin OS=Homo sapiens OX=9606 GN=PNN PE=1 SV=5	717	0	0	3	4	0	0	1.04603	1.35244	1.137	6.13454	0.0404461	4.62786	Others
sp|O60506|HNRPQ_HUMAN	84	C	0	12	SYNCRIP	Heterogeneous nuclear ribonucleoprotein Q OS=Homo sapiens OX=9606 GN=SYNCRIP PE=1 SV=2	623	0	1	7	5	0	0.401284	2.80899	1.94562	1.49207	10.8421	0.0409894	4.6086	Others
sp|P11021|BIP_HUMAN	73	C	82	9	HSPA5	Endoplasmic reticulum chaperone BiP OS=Homo sapiens OX=9606 GN=HSPA5 PE=1 SV=2	654	7	9	14	15	2.67584	3.44037	5.35168	5.56019	0.66982	19.7429	0.0412589	4.59915	Others
sp|P17480|UBF1_HUMAN	45	C	0	74	UBTF	Nucleolar transcription factor 1 OS=Homo sapiens OX=9606 GN=UBTF PE=1 SV=1	764	7	5	15	12	2.29058	1.63613	4.90838	3.80771	0.854477	14.0263	0.0439159	4.50911	Others
sp|Q9BVI4|NOC4L_HUMAN	378	C	13	7	NOC4L	Nucleolar complex protein 4 homolog OS=Homo sapiens OX=9606 GN=NOC4L PE=1 SV=1	516	1	0	4	4	0.484496	0	1.93798	1.87926	1.22738	11.2737	0.0439855	4.50683	Others
sp|P46060|RAGP1_HUMAN	202	C	3	12	RANGAP1	Ran GTPase-activating protein 1 OS=Homo sapiens OX=9606 GN=RANGAP1 PE=1 SV=1	587	0	1	4	4	0	0.425894	1.70358	1.65195	1.14251	9.12356	0.0439855	4.50683	Others
sp|P62913|RL11_HUMAN	44	C	0	51	RPL11	60S ribosomal protein L11 OS=Homo sapiens OX=9606 GN=RPL11 PE=1 SV=2	178	4	3	9	12	5.61798	4.21348	12.6404	16.3432	1.38888	174.065	0.0446021	4.48675	Others
sp|Q14980|NUMA1_HUMAN	295	C	0	78	NUMA1	Nuclear mitotic apparatus protein 1 OS=Homo sapiens OX=9606 GN=NUMA1 PE=1 SV=2	2115	8	4	16	13	0.945626	0.472813	1.89125	1.49008	0.654625	2.54436	0.0449672	4.47498	Others
sp|P30876|RPB2_HUMAN	486	C	0	15	POLR2B	DNA-directed RNA polymerase II subunit RPB2 OS=Homo sapiens OX=9606 GN=POLR2B PE=1 SV=1	1174	0	0	5	7	0	0	1.06474	1.44546	1.17319	3.84173	0.0479132	4.38343	Others
sp|Q96T88-2|UHRF1_HUMAN	308	C	0	28	UHRF1	Isoform 2 of E3 ubiquitin-protein ligase UHRF1 OS=Homo sapiens OX=9606 GN=UHRF1	806	0	0	12	9	0	0	3.72208	2.70697	2.07537	10.4579	0.0498479	4.32632	Others
sp|Q9UIG0|BAZ1B_HUMAN	86	C	0	14	BAZ1B	Tyrosine-protein kinase BAZ1B OS=Homo sapiens OX=9606 GN=BAZ1B PE=1 SV=2	1483	0	0	8	6	0	0	1.34862	0.980813	1.11418	2.91937	0.0498479	4.32632	Others
sp|P07305|H10_HUMAN	699	C	0	9	H1-0	Histone H1.0 OS=Homo sapiens OX=9606 GN=H1-0 PE=1 SV=3	194	0	0	4	3	0	0	5.15464	3.74883	2.44672	56.2034	0.0498479	4.32632	Others
sp|Q969G3|SMCE1_HUMAN	449	C	0	10	SMARCE1	SWI/SNF-related matrix-associated actin-dependent regulator of chromatin subfamily E member 1 OS=Homo sapiens OX=9606 GN=SMARCE1 PE=1 SV=2	411	0	0	4	3	0	0	2.43309	1.76952	1.63288	15.0915	0.0498479	4.32632	Others
sp|O94880|PHF14_HUMAN	600	C	0	10	PHF14	PHD finger protein 14 OS=Homo sapiens OX=9606 GN=PHF14 PE=1 SV=2	888	0	0	4	3	0	0	1.12613	0.819001	0.980072	4.44271	0.0498479	4.32632	Others
sp|Q9UIF9|BAZ2A_HUMAN	234	C	0	7	BAZ2A	Bromodomain adjacent to zinc finger domain protein 2A OS=Homo sapiens OX=9606 GN=BAZ2A PE=1 SV=4	1905	0	0	4	3	0	0	0.524934	0.38177	0.539385	1.52583	0.0498479	4.32632	Others
sp|Q92769|HDAC2_HUMAN	237	C	0	16	HDAC2	Histone deacetylase 2 OS=Homo sapiens OX=9606 GN=HDAC2 PE=1 SV=2	488	0	0	4	3	0	0	2.04918	1.49031	1.46975	11.3514	0.0498479	4.32632	Others
sp|O43852-3|CALU_HUMAN	236	C	0	63	CALU	Isoform 3 of Calumenin OS=Homo sapiens OX=9606 GN=CALU	323	10	12	6	7	7.73994	9.28793	4.64396	5.25378	-0.677426	36.8351	0.0505161	4.30711	Others
tr|E5RGW4|E5RGW4_HUMAN	216	C	25	0	NPM1	Nucleophosmin (Fragment) OS=Homo sapiens OX=9606 GN=NPM1 PE=1 SV=1	59	2	3	4	5	8.47458	12.7119	16.9492	20.5444	0.768337	669.383	0.0511195	4.28998	Others
sp|P62280|RS11_HUMAN	320	C	0	15	RPS11	40S ribosomal protein S11 OS=Homo sapiens OX=9606 GN=RPS11 PE=1 SV=3	158	2	1	3	4	3.16456	1.58228	4.74684	6.13732	0.933315	81.5453	0.0511508	4.2891	Others
sp|P49411|EFTU_HUMAN	26	C	29	3	TUFM	Elongation factor Tu, mitochondrial OS=Homo sapiens OX=9606 GN=TUFM PE=1 SV=2	452	4	2	6	8	2.21239	1.10619	3.31858	4.29069	0.853386	21.2595	0.0511508	4.2891	Others
sp|P0CG48|UBC_HUMAN	418	C	0	16	UBC	Polyubiquitin-C OS=Homo sapiens OX=9606 GN=UBC PE=1 SV=3	685	2	1	3	4	0.729927	0.364964	1.09489	1.41562	0.543401	6.58468	0.0511508	4.2891	Others
sp|P51991|ROA3_HUMAN	338	C	0	27	HNRNPA3	Heterogeneous nuclear ribonucleoprotein A3 OS=Homo sapiens OX=9606 GN=HNRNPA3 PE=1 SV=2	378	3	4	5	6	1.98413	2.6455	3.30688	3.848	0.465613	24.2193	0.0512588	4.28606	Others
sp|P24941|CDK2_HUMAN	123	C	0	18	CDK2	Cyclin-dependent kinase 2 OS=Homo sapiens OX=9606 GN=CDK2 PE=1 SV=2	298	1	1	5	4	0.838926	0.838926	4.19463	3.25402	1.36124	31.7069	0.0514308	4.28122	Others
sp|P62917|RL8_HUMAN	174	C	0	32	RPL8	60S ribosomal protein L8 OS=Homo sapiens OX=9606 GN=RPL8 PE=1 SV=2	257	3	3	5	6	2.91829	2.91829	4.86381	5.65971	0.676345	48.7297	0.0535419	4.22319	Others
sp|P18124|RL7_HUMAN	82	C	8	54	RPL7	60S ribosomal protein L7 OS=Homo sapiens OX=9606 GN=RPL7 PE=1 SV=1	248	7	8	9	10	7.05645	8.06452	9.07258	9.77517	0.284128	84.0635	0.0536906	4.21919	Others
sp|P51858|HDGF_HUMAN	269	C	9	16	HDGF	Hepatoma-derived growth factor OS=Homo sapiens OX=9606 GN=HDGF PE=1 SV=1	240	2	2	4	5	2.08333	2.08333	4.16667	5.05051	0.863146	46.7382	0.0551458	4.1806	Others
sp|P30040|ERP29_HUMAN	435	C	4	20	ERP29	Endoplasmic reticulum resident protein 29 OS=Homo sapiens OX=9606 GN=ERP29 PE=1 SV=4	261	2	2	4	5	1.91571	1.91571	3.83142	4.64414	0.845109	40.1362	0.0551458	4.1806	Others
sp|P15880|RS2_HUMAN	43	C	0	39	RPS2	40S ribosomal protein S2 OS=Homo sapiens OX=9606 GN=RPS2 PE=1 SV=2	293	2	2	6	8	1.70648	1.70648	5.11945	6.61909	1.34374	46.8892	0.056727	4.13982	Others
sp|P23526|SAHH_HUMAN	242	C	0	16	AHCY	Adenosylhomocysteinase OS=Homo sapiens OX=9606 GN=AHCY PE=1 SV=4	432	1	1	3	4	0.578704	0.578704	1.73611	2.24467	0.921593	13.8444	0.056727	4.13982	Others
sp|Q9ULX6|AKP8L_HUMAN	293	C	0	18	AKAP8L	A-kinase anchor protein 8-like OS=Homo sapiens OX=9606 GN=AKAP8L PE=1 SV=4	646	1	1	3	4	0.386997	0.386997	1.16099	1.50108	0.749006	7.21683	0.056727	4.13982	Others
sp|P62910|RL32_HUMAN	16	C	0	50	RPL32	60S ribosomal protein L32 OS=Homo sapiens OX=9606 GN=RPL32 PE=1 SV=2	135	4	3	9	7	7.40741	5.55556	16.6667	12.5701	1.06185	231.384	0.057054	4.13153	Others
sp|Q15047|SETB1_HUMAN	232	C	0	17	SETDB1	Histone-lysine N-methyltransferase SETDB1 OS=Homo sapiens OX=9606 GN=SETDB1 PE=1 SV=1	1291	0	0	7	5	0	0	1.35554	0.938901	1.10247	3.32644	0.0571775	4.12841	Others
sp|P49959-3|MRE11_HUMAN	207	C	0	10	MRE11	Isoform 3 of Double-strand break repair protein MRE11 OS=Homo sapiens OX=9606 GN=MRE11	711	1	0	3	2	0.351617	0	1.05485	0.681925	0.668141	5.25566	0.0572004	4.12783	Others
sp|Q15393|SF3B3_HUMAN	448	C	7	2	SF3B3	Splicing factor 3B subunit 3 OS=Homo sapiens OX=9606 GN=SF3B3 PE=1 SV=4	1217	1	0	3	2	0.205423	0	0.61627	0.398396	0.450943	2.47713	0.0572004	4.12783	Others
sp|Q96K17|BT3L4_HUMAN	614	C	0	10	BTF3L4	Transcription factor BTF3 homolog 4 OS=Homo sapiens OX=9606 GN=BTF3L4 PE=1 SV=1	158	1	0	3	2	1.58228	0	4.74684	3.06866	1.45418	62.1234	0.0572004	4.12783	Others
sp|P63208|SKP1_HUMAN	717	C	0	11	SKP1	S-phase kinase-associated protein 1 OS=Homo sapiens OX=9606 GN=SKP1 PE=1 SV=2	163	1	0	3	2	1.53374	0	4.60123	2.97453	1.43819	58.747	0.0572004	4.12783	Others
sp|Q9Y3A5|SBDS_HUMAN	254	C	0	18	SBDS	Ribosome maturation protein SBDS OS=Homo sapiens OX=9606 GN=SBDS PE=1 SV=4	250	1	0	3	5	1	0	3	4.84848	1.71494	39.3939	0.0578331	4.11196	Others
sp|P82930|RT34_HUMAN	157	C	0	24	MRPS34	28S ribosomal protein S34, mitochondrial OS=Homo sapiens OX=9606 GN=MRPS34 PE=1 SV=2	218	0	0	6	9	0	0	6.88073	10.0083	3.23948	86.6471	0.058286	4.10071	Others
sp|O60783|RT14_HUMAN	542	C	8	0	MRPS14	28S ribosomal protein S14, mitochondrial OS=Homo sapiens OX=9606 GN=MRPS14 PE=1 SV=1	128	0	0	2	3	0	0	3.90625	5.68182	2.53457	90.5318	0.058286	4.10071	Others
sp|P61254|RL26_HUMAN	212	C	0	12	RPL26	60S ribosomal protein L26 OS=Homo sapiens OX=9606 GN=RPL26 PE=1 SV=1	145	0	0	2	3	0	0	3.44828	5.01567	2.38736	72.1652	0.058286	4.10071	Others
sp|Q07955-2|SRSF1_HUMAN	245	C	0	6	SRSF1	Isoform ASF-2 of Serine/arginine-rich splicing factor 1 OS=Homo sapiens OX=9606 GN=SRSF1	292	0	0	2	3	0	0	1.71233	2.49066	1.63296	21.2431	0.058286	4.10071	Others
sp|Q12905|ILF2_HUMAN	579	C	0	6	ILF2	Interleukin enhancer-binding factor 2 OS=Homo sapiens OX=9606 GN=ILF2 PE=1 SV=2	390	0	0	2	3	0	0	1.28205	1.8648	1.36369	13.1971	0.058286	4.10071	Others
sp|Q9NY61|AATF_HUMAN	741	C	3	3	AATF	Protein AATF OS=Homo sapiens OX=9606 GN=AATF PE=1 SV=1	560	0	0	2	3	0	0	0.892857	1.2987	1.06749	7.48493	0.058286	4.10071	Others
sp|Q1KMD3|HNRL2_HUMAN	343	C	0	10	HNRNPUL2	Heterogeneous nuclear ribonucleoprotein U-like protein 2 OS=Homo sapiens OX=9606 GN=HNRNPUL2 PE=1 SV=1	747	0	0	2	3	0	0	0.669344	0.973591	0.865101	4.87675	0.058286	4.10071	Others
sp|Q7KZ85|SPT6H_HUMAN	266	C	4	7	SUPT6H	Transcription elongation factor SPT6 OS=Homo sapiens OX=9606 GN=SUPT6H PE=1 SV=2	1726	0	0	4	6	0	0	0.579374	0.842726	0.774882	1.98268	0.058286	4.10071	Others
sp|Q9Y5B9|SP16H_HUMAN	158	C	5	0	SUPT16H	FACT complex subunit SPT16 OS=Homo sapiens OX=9606 GN=SUPT16H PE=1 SV=1	1047	0	0	2	3	0	0	0.477555	0.694625	0.665475	3.02978	0.058286	4.10071	Others
sp|Q9NRL2|BAZ1A_HUMAN	206	C	1	6	BAZ1A	Bromodomain adjacent to zinc finger domain protein 1A OS=Homo sapiens OX=9606 GN=BAZ1A PE=1 SV=2	1556	0	0	2	3	0	0	0.321337	0.467399	0.479611	1.79225	0.058286	4.10071	Others
sp|Q5UIP0|RIF1_HUMAN	504	C	0	11	RIF1	Telomere-associated protein RIF1 OS=Homo sapiens OX=9606 GN=RIF1 PE=1 SV=2	2472	0	0	2	3	0	0	0.202265	0.294204	0.319889	1.0099	0.058286	4.10071	Others
sp|P11142|HSP7C_HUMAN	73	C	0	52	HSPA8	Heat shock cognate 71 kDa protein OS=Homo sapiens OX=9606 GN=HSPA8 PE=1 SV=1	646	4	5	10	8	1.54799	1.93498	3.86997	3.00216	0.694322	13.7339	0.0586885	4.09078	Others
sp|P78527|PRKDC_HUMAN	12	C	18	320	PRKDC	DNA-dependent protein kinase catalytic subunit OS=Homo sapiens OX=9606 GN=PRKDC PE=1 SV=3	4128	37	30	52	53	2.24079	1.81686	3.14922	3.11252	0.447687	2.00139	0.0593799	4.07388	Others
sp|P32969|RL9_HUMAN	217	C	0	20	RPL9	60S ribosomal protein L9 OS=Homo sapiens OX=9606 GN=RPL9 PE=1 SV=1	192	2	1	4	3	2.60417	1.30208	5.20833	3.78788	0.896692	57.2719	0.0596585	4.06713	Others
sp|Q92665|RT31_HUMAN	333	C	29	0	MRPS31	28S ribosomal protein S31, mitochondrial OS=Homo sapiens OX=9606 GN=MRPS31 PE=1 SV=3	395	0	0	10	7	0	0	6.32911	4.29613	2.65824	31.9626	0.0601767	4.05465	Others
sp|Q07021|C1QBP_HUMAN	71	C	28	33	C1QBP	Complement component 1 Q subcomponent-binding protein, mitochondrial OS=Homo sapiens OX=9606 GN=C1QBP PE=1 SV=1	282	6	4	10	10	5.31915	3.5461	8.86525	8.5966	0.840928	69.0137	0.0614161	4.02524	Others
sp|P62805|H4_HUMAN	288	C	68	0	H4C1	Histone H4 OS=Homo sapiens OX=9606 GN=H4C1 PE=1 SV=2	103	4	3	19	14	9.70874	7.28155	46.1165	32.9509	2.09386	787.062	0.0616796	4.01906	Others
sp|P02769|ALBU_BOVIN_contaminant	48	C	200	0	ALB	Serum albumin OS=Bos taurus GN=ALB PE=1 SV=4	607	25	26	33	31	10.2965	10.7084	13.5914	12.3808	0.282052	46.0828	0.061762	4.01714	Others
sp|Q86YB8|ERO1B_HUMAN	325	C	0	21	ERO1B	ERO1-like protein beta OS=Homo sapiens OX=9606 GN=ERO1B PE=1 SV=2	467	1	2	4	4	0.535332	1.07066	2.14133	2.07644	0.785999	13.3143	0.0621896	4.00718	Others
sp|P07339|CATD_HUMAN_contaminant	434	C	0	15	CTSD	Cathepsin D OS=Homo sapiens GN=CTSD PE=1 SV=1	412	0	1	3	3	0	0.606796	1.82039	1.76523	1.09944	13.5573	0.0627348	3.99459	Others
sp|Q13838-2|DX39B_HUMAN	224	C	0	11	DDX39B	Isoform 2 of Spliceosome RNA helicase DDX39B OS=Homo sapiens OX=9606 GN=DDX39B	443	1	0	3	3	0.564334	0	1.693	1.6417	1.05682	12.0422	0.0627348	3.99459	Others
sp|Q13404-1|UB2V1_HUMAN	583	C	0	30	UBE2V1	Isoform 1 of Ubiquitin-conjugating enzyme E2 variant 1 OS=Homo sapiens OX=9606 GN=UBE2V1	221	3	1	6	5	3.39367	1.13122	6.78733	5.48471	1.12917	64.5794	0.0631434	3.98522	Others
sp|P06748|NPM_HUMAN	216	C	0	90	NPM1	Nucleophosmin OS=Homo sapiens OX=9606 GN=NPM1 PE=1 SV=2	294	8	8	11	13	6.80272	6.80272	9.35374	10.7194	0.500245	75.0788	0.0662398	3.91616	Others
sp|P61962|DCAF7_HUMAN	281	C	9	8	DCAF7	DDB1- and CUL4-associated factor 7 OS=Homo sapiens OX=9606 GN=DCAF7 PE=1 SV=1	342	0	0	3	2	0	0	2.19298	1.41769	1.48817	16.4055	0.0673264	3.89268	Others
sp|Q5QJE6|TDIF2_HUMAN	195	C	11	7	DNTTIP2	Deoxynucleotidyltransferase terminal-interacting protein 2 OS=Homo sapiens OX=9606 GN=DNTTIP2 PE=1 SV=2	756	0	0	6	4	0	0	1.98413	1.28267	1.39693	6.96666	0.0673264	3.89268	Others
sp|P22695|QCR2_HUMAN	710	C	0	7	UQCRC2	Cytochrome b-c1 complex subunit 2, mitochondrial OS=Homo sapiens OX=9606 GN=UQCRC2 PE=1 SV=3	453	0	0	3	2	0	0	1.65563	1.07031	1.2406	10.4325	0.0673264	3.89268	Others
sp|P39019|RS19_HUMAN	111	C	0	7	RPS19	40S ribosomal protein S19 OS=Homo sapiens OX=9606 GN=RPS19 PE=1 SV=2	145	0	0	3	2	0	0	5.17241	3.34378	2.39454	72.5255	0.0673264	3.89268	Others
sp|P35250|RFC2_HUMAN	133	C	0	16	RFC2	Replication factor C subunit 2 OS=Homo sapiens OX=9606 GN=RFC2 PE=1 SV=3	354	0	0	6	4	0	0	4.23729	2.73926	2.16616	25.3575	0.0673264	3.89268	Others
sp|Q9Y224|RTRAF_HUMAN	359	C	5	3	RTRAF	RNA transcription, translation and transport factor protein OS=Homo sapiens OX=9606 GN=RTRAF PE=1 SV=1	244	0	0	3	2	0	0	3.07377	1.98708	1.81984	28.9379	0.0673264	3.89268	Others
sp|P61964|WDR5_HUMAN	171	C	9	5	WDR5	WD repeat-containing protein 5 OS=Homo sapiens OX=9606 GN=WDR5 PE=1 SV=1	334	0	0	3	2	0	0	2.24551	1.45164	1.51024	17.0573	0.0673264	3.89268	Others
sp|Q9NP66|HM20A_HUMAN	733	C	3	3	HMG20A	High mobility group protein 20A OS=Homo sapiens OX=9606 GN=HMG20A PE=1 SV=1	347	0	0	3	2	0	0	2.16138	1.39726	1.47473	16.0191	0.0673264	3.89268	Others
sp|O75475|PSIP1_HUMAN	223	C	2	6	PSIP1	PC4 and SFRS1-interacting protein OS=Homo sapiens OX=9606 GN=PSIP1 PE=1 SV=1	530	0	0	3	2	0	0	1.41509	0.914808	1.11433	8.16963	0.0673264	3.89268	Others
sp|Q5T5X7|BEND3_HUMAN	658	C	11	0	BEND3	BEN domain-containing protein 3 OS=Homo sapiens OX=9606 GN=BEND3 PE=1 SV=1	828	0	0	3	2	0	0	0.905797	0.585566	0.80379	4.21662	0.0673264	3.89268	Others
sp|P30260-2|CDC27_HUMAN	311	C	0	11	CDC27	Isoform 2 of Cell division cycle protein 27 homolog OS=Homo sapiens OX=9606 GN=CDC27	830	0	0	3	2	0	0	0.903614	0.584155	0.802305	4.20213	0.0673264	3.89268	Others
sp|Q6NSI4|RADX_HUMAN	549	C	10	2	RADX	RPA-related protein RADX OS=Homo sapiens OX=9606 GN=RADX PE=1 SV=2	855	0	0	3	2	0	0	0.877193	0.567074	0.784197	4.02838	0.0673264	3.89268	Others
sp|O60341-2|KDM1A_HUMAN	499	C	0	6	KDM1A	Isoform 2 of Lysine-specific histone demethylase 1A OS=Homo sapiens OX=9606 GN=KDM1A	876	0	0	3	2	0	0	0.856164	0.55348	0.769621	3.89229	0.0673264	3.89268	Others
sp|Q8WWQ0|PHIP_HUMAN	521	C	8	0	PHIP	PH-interacting protein OS=Homo sapiens OX=9606 GN=PHIP PE=1 SV=2	1821	0	0	6	4	0	0	0.823723	0.532508	0.746842	1.84307	0.0673264	3.89268	Others
sp|Q8TDN6|BRX1_HUMAN	453	C	8	0	BRIX1	Ribosome biogenesis protein BRX1 homolog OS=Homo sapiens OX=9606 GN=BRIX1 PE=1 SV=2	353	0	0	3	2	0	0	2.12465	1.37351	1.45895	15.5755	0.0673264	3.89268	Others
sp|P16104|H2AX_HUMAN	80	C	0	36	H2AFX	Histone H2AX OS=Homo sapiens OX=9606 GN=H2AFX PE=1 SV=2	143	2	2	11	8	3.4965	3.4965	19.2308	13.5622	1.95192	243.307	0.0688428	3.86055	Others
sp|Q9Y3T9|NOC2L_HUMAN	373	C	30	0	NOC2L	Nucleolar complex protein 2 homolog OS=Homo sapiens OX=9606 GN=NOC2L PE=1 SV=4	749	2	2	8	6	0.667557	0.667557	2.67023	1.94198	0.987397	8.82805	0.0696045	3.84468	Others
tr|F8W7C6|F8W7C6_HUMAN	370	C	4	14	RPL10	60S ribosomal protein L10 OS=Homo sapiens OX=9606 GN=RPL10 PE=1 SV=2	163	1	1	4	3	1.53374	1.53374	6.13497	4.4618	1.31371	77.2808	0.0696045	3.84468	Others
sp|Q15287|RNPS1_HUMAN	531	C	0	17	RNPS1	RNA-binding protein with serine-rich domain 1 OS=Homo sapiens OX=9606 GN=RNPS1 PE=1 SV=1	305	1	1	4	3	0.819672	0.819672	3.27869	2.3845	1.07427	25.1252	0.0696045	3.84468	Others
sp|P55265-4|DSRAD_HUMAN	244	C	0	15	ADAR	Isoform 4 of Double-stranded RNA-specific adenosine deaminase OS=Homo sapiens OX=9606 GN=ADAR	1269	1	0	5	3	0.197006	0	0.985028	0.573107	0.695583	2.80389	0.0707579	3.82096	Others
sp|Q8N1F7|NUP93_HUMAN	285	C	0	12	NUP93	Nuclear pore complex protein Nup93 OS=Homo sapiens OX=9606 GN=NUP93 PE=1 SV=2	819	1	0	5	3	0.30525	0	1.52625	0.888001	0.937246	5.38981	0.0707579	3.82096	Others
sp|P78316|NOP14_HUMAN	179	C	0	16	NOP14	Nucleolar protein 14 OS=Homo sapiens OX=9606 GN=NOP14 PE=1 SV=3	857	1	0	5	3	0.291715	0	1.45858	0.848626	0.910323	5.02591	0.0707579	3.82096	Others
sp|Q9BUF5|TBB6_HUMAN	106	C	0	15	TUBB6	Tubulin beta-6 chain OS=Homo sapiens OX=9606 GN=TUBB6 PE=1 SV=1	446	6	5	8	7	3.36323	2.80269	4.4843	3.80486	0.333439	23.0699	0.0709908	3.81622	Others
sp|P52272|HNRPM_HUMAN	66	C	0	162	HNRNPM	Heterogeneous nuclear ribonucleoprotein M OS=Homo sapiens OX=9606 GN=HNRNPM PE=1 SV=3	730	16	15	33	27	5.47945	5.13699	11.3014	8.96638	0.819651	30.5038	0.0723616	3.78863	Others
sp|P46781|RS9_HUMAN	388	C	12	27	RPS9	40S ribosomal protein S9 OS=Homo sapiens OX=9606 GN=RPS9 PE=1 SV=3	194	4	2	6	7	5.15464	2.57732	7.73196	8.74727	0.925102	95.2537	0.0733544	3.76897	Others
sp|P23396|RS3_HUMAN	53	C	0	214	RPS3	40S ribosomal protein S3 OS=Homo sapiens OX=9606 GN=RPS3 PE=1 SV=2	243	25	23	32	29	25.7202	23.6626	32.9218	28.9313	0.313473	262.77	0.0741733	3.75296	Others
sp|P69905|HBA_HUMAN	688	C	0	36	HBA1	Hemoglobin subunit alpha OS=Homo sapiens OX=9606 GN=HBA1 PE=1 SV=2	142	3	3	6	5	5.28169	5.28169	10.5634	8.53606	0.74798	148.588	0.0742234	3.75198	Others
sp|P61978-2|HNRPK_HUMAN	264	C	0	107	HNRNPK	Isoform 2 of Heterogeneous nuclear ribonucleoprotein K OS=Homo sapiens OX=9606 GN=HNRNPK	464	13	12	14	16	7.00431	6.46552	7.5431	8.35946	0.210709	38.5831	0.0748262	3.74031	Others
tr|E9PK54|E9PK54_HUMAN	73	C	3	0	HSPA8	Heat shock cognate 71 kDa protein (Fragment) OS=Homo sapiens OX=9606 GN=HSPA8 PE=1 SV=8	183	2	3	7	5	2.73224	4.09836	9.56284	6.62361	1.04228	99.3795	0.0749697	3.73755	Others
sp|P55795|HNRH2_HUMAN	184	C	14	24	HNRNPH2	Heterogeneous nuclear ribonucleoprotein H2 OS=Homo sapiens OX=9606 GN=HNRNPH2 PE=1 SV=1	449	4	4	7	6	2.22717	2.22717	3.89755	3.23952	0.501462	20.3498	0.0765644	3.70718	Others
sp|Q9NR30|DDX21_HUMAN	19	C	4	36	DDX21	Nucleolar RNA helicase 2 OS=Homo sapiens OX=9606 GN=DDX21 PE=1 SV=5	783	2	0	12	7	0.63857	0	3.83142	2.16727	1.60001	10.2154	0.0787203	3.66712	Others
sp|P56182|RRP1_HUMAN	302	C	13	0	RRP1	Ribosomal RNA processing protein 1 homolog A OS=Homo sapiens OX=9606 GN=RRP1 PE=1 SV=1	461	0	0	5	3	0	0	2.7115	1.5776	1.65285	13.6423	0.0822688	3.60351	Others
sp|Q13547|HDAC1_HUMAN	237	C	12	0	HDAC1	Histone deacetylase 1 OS=Homo sapiens OX=9606 GN=HDAC1 PE=1 SV=1	482	0	0	5	3	0	0	2.59336	1.50886	1.60934	12.6602	0.0822688	3.60351	Others
sp|Q8N7H5|PAF1_HUMAN	536	C	0	12	PAF1	RNA polymerase II-associated factor 1 homolog OS=Homo sapiens OX=9606 GN=PAF1 PE=1 SV=2	531	0	0	5	3	0	0	2.35405	1.36963	1.51694	10.7791	0.0822688	3.60351	Others
sp|P12956|XRCC6_HUMAN	307	C	0	17	XRCC6	X-ray repair cross-complementing protein 6 OS=Homo sapiens OX=9606 GN=XRCC6 PE=1 SV=2	609	0	0	5	3	0	0	2.05255	1.19421	1.39142	8.61536	0.0822688	3.60351	Others
sp|P35251|RFC1_HUMAN	10	C	0	13	RFC1	Replication factor C subunit 1 OS=Homo sapiens OX=9606 GN=RFC1 PE=1 SV=4	1148	0	0	5	3	0	0	1.08885	0.633513	0.896219	3.24248	0.0822688	3.60351	Others
sp|P68133|ACTS_HUMAN	75	C	0	68	ACTA1	Actin, alpha skeletal muscle OS=Homo sapiens OX=9606 GN=ACTA1 PE=1 SV=1	377	8	7	9	11	5.30504	4.64191	5.96817	7.07339	0.332312	39.898	0.0827697	3.59475	Others
sp|P07900-2|HS90A_HUMAN	33	C	0	38	HSP90AA1	Isoform 2 of Heat shock protein HSP 90-alpha OS=Homo sapiens OX=9606 GN=HSP90AA1	854	6	6	4	5	1.75644	1.75644	1.17096	1.41935	-0.264216	5.37507	0.0837138	3.57839	Others
sp|P20774|MIME_HUMAN	222	C	4	30	OGN	Mimecan OS=Homo sapiens OX=9606 GN=OGN PE=1 SV=1	298	2	2	7	5	1.67785	1.67785	5.87248	4.06752	1.15666	40.0671	0.0851665	3.55357	Others
sp|Q5VTE0|EF1A3_HUMAN	368	C	0	49	EEF1A1P5	Putative elongation factor 1-alpha-like 3 OS=Homo sapiens OX=9606 GN=EEF1A1P5 PE=5 SV=1	462	18	13	25	21	9.74026	7.03463	13.5281	11.0193	0.499767	57.462	0.0852385	3.55235	Others
sp|Q7L7L0|H2A3_HUMAN	80	C	0	1	HIST3H2A	Histone H2A type 3 OS=Homo sapiens OX=9606 GN=HIST3H2A PE=1 SV=3	130	5	5	15	11	9.61538	9.61538	28.8462	20.5128	1.27446	395.069	0.0858957	3.54127	Others
sp|Q00839|HNRPU_HUMAN	376	C	0	54	HNRNPU	Heterogeneous nuclear ribonucleoprotein U OS=Homo sapiens OX=9606 GN=HNRNPU PE=1 SV=6	825	6	5	7	9	1.81818	1.51515	2.12121	2.64463	0.343232	8.20102	0.0859103	3.54102	Others
sp|P23284|PPIB_HUMAN	227	C	48	0	PPIB	Peptidyl-prolyl cis-trans isomerase B OS=Homo sapiens OX=9606 GN=PPIB PE=1 SV=2	216	5	6	7	9	5.78704	6.94444	8.10185	10.101	0.455657	93.5318	0.0859103	3.54102	Others
sp|P07910-2|HNRPC_HUMAN	479	C	0	96	HNRNPC	Isoform C1 of Heterogeneous nuclear ribonucleoproteins C1/C2 OS=Homo sapiens OX=9606 GN=HNRNPC	293	13	8	19	16	11.0922	6.82594	16.2116	13.2382	0.658971	107.337	0.085935	3.54061	Others
sp|O43390-2|HNRPR_HUMAN	84	C	0	33	HNRNPR	Isoform 2 of Heterogeneous nuclear ribonucleoprotein R OS=Homo sapiens OX=9606 GN=HNRNPR	636	2	3	9	6	0.786164	1.17925	3.53774	2.28702	0.980576	12.3031	0.0872314	3.51901	Others
sp|P62269|RS18_HUMAN	31	C	18	23	RPS18	40S ribosomal protein S18 OS=Homo sapiens OX=9606 GN=RPS18 PE=1 SV=3	152	5	5	6	7	8.22368	8.22368	9.86842	11.1643	0.320268	151.531	0.0876709	3.51176	Others
sp|P62847-4|RS24_HUMAN	609	C	0	47	RPS24	Isoform 4 of 40S ribosomal protein S24 OS=Homo sapiens OX=9606 GN=RPS24	289	5	5	6	7	4.32526	4.32526	5.19031	5.87187	0.294472	45.1979	0.0876709	3.51176	Others
sp|P62424|RL7A_HUMAN	89	C	0	57	RPL7A	60S ribosomal protein L7a OS=Homo sapiens OX=9606 GN=RPL7A PE=1 SV=2	266	5	6	8	11	4.69925	5.6391	7.5188	10.0251	0.663566	73.4732	0.0903767	3.4679	Others
sp|P35268|RL22_HUMAN	83	C	0	23	RPL22	60S ribosomal protein L22 OS=Homo sapiens OX=9606 GN=RPL22 PE=1 SV=2	128	4	4	2	3	7.8125	7.8125	3.90625	5.68182	-0.604983	90.5318	0.091053	3.45715	Others
sp|P0C0S8|H2A1_HUMAN	80	C	0	39	H2AC11	Histone H2A type 1 OS=Homo sapiens OX=9606 GN=H2AC11 PE=1 SV=2	130	5	5	19	13	9.61538	9.61538	36.5385	24.2424	1.56417	482.93	0.0915845	3.44875	Others
sp|P61313|RL15_HUMAN	439	C	0	29	RPL15	60S ribosomal protein L15 OS=Homo sapiens OX=9606 GN=RPL15 PE=1 SV=2	204	3	3	4	5	3.67647	3.67647	4.90196	5.94177	0.457572	62.9595	0.0921519	3.43984	Others
sp|P30050|RL12_HUMAN	545	C	21	11	RPL12	60S ribosomal protein L12 OS=Homo sapiens OX=9606 GN=RPL12 PE=1 SV=1	165	3	3	4	5	4.54545	4.54545	6.06061	7.34619	0.474189	93.3745	0.0921519	3.43984	Others
sp|P24928|RPB1_HUMAN	94	C	0	33	POLR2A	DNA-directed RNA polymerase II subunit RPB1 OS=Homo sapiens OX=9606 GN=POLR2A PE=1 SV=2	1970	0	0	18	10	0	0	2.28426	1.23058	1.46332	2.79941	0.0927097	3.43114	Others
sp|Q9UKM9|RALY_HUMAN	610	C	0	31	RALY	RNA-binding protein Raly OS=Homo sapiens OX=9606 GN=RALY PE=1 SV=1	306	3	2	5	8	2.45098	1.63399	4.08497	6.33789	1.02968	40.5976	0.0934069	3.42033	Others
sp|Q09028|RBBP4_HUMAN	324	C	0	25	RBBP4	Histone-binding protein RBBP4 OS=Homo sapiens OX=9606 GN=RBBP4 PE=1 SV=3	425	2	1	4	7	1.17647	0.588235	2.35294	3.99287	1.14852	19.6372	0.094392	3.40519	Others
sp|Q71U36|TBA1A_HUMAN	72	C	0	1	TUBA1A	Tubulin alpha-1A chain OS=Homo sapiens OX=9606 GN=TUBA1A PE=1 SV=1	451	9	9	14	12	4.98891	4.98891	7.76053	6.45031	0.436593	35.9442	0.0955475	3.38764	Others
sp|P27348|1433T_HUMAN	4	C	3	0	YWHAQ	14-3-3 protein theta OS=Homo sapiens OX=9606 GN=YWHAQ PE=1 SV=1	245	1	1	2	3	1.02041	1.02041	2.04082	2.96846	0.794619	28.6093	0.0964112	3.37465	Others
sp|Q04837|SSBP_HUMAN	559	C	6	12	SSBP1	Single-stranded DNA-binding protein, mitochondrial OS=Homo sapiens OX=9606 GN=SSBP1 PE=1 SV=1	148	2	2	4	6	3.37838	3.37838	6.75676	9.82801	1.08565	125.573	0.0964112	3.37465	Others
sp|Q12789|TF3C1_HUMAN	128	C	0	43	GTF3C1	General transcription factor 3C polypeptide 1 OS=Homo sapiens OX=9606 GN=GTF3C1 PE=1 SV=4	2109	2	0	15	8	0.237079	0	1.77809	0.91958	1.07033	2.22744	0.0969019	3.36733	Others
sp|P68363|TBA1B_HUMAN	72	C	0	93	TUBA1B	Tubulin alpha-1B chain OS=Homo sapiens OX=9606 GN=TUBA1B PE=1 SV=1	451	10	10	15	13	5.54324	5.54324	8.31486	6.98784	0.40292	38.3652	0.0970607	3.36497	Others
sp|P61204|ARF3_HUMAN	578	C	0	17	ARF3	ADP-ribosylation factor 3 OS=Homo sapiens OX=9606 GN=ARF3 PE=1 SV=2	181	1	1	3	5	1.38122	1.38122	4.14365	6.6968	1.43093	70.9417	0.0974432	3.35929	Others
sp|P45973|CBX5_HUMAN	305	C	7	1	CBX5	Chromobox protein homolog 5 OS=Homo sapiens OX=9606 GN=CBX5 PE=1 SV=1	191	0	0	2	4	0	0	2.6178	5.07695	2.2772	50.7578	0.0984624	3.34428	Others
sp|P06576|ATPB_HUMAN	97	C	0	10	ATP5F1B	ATP synthase subunit beta, mitochondrial OS=Homo sapiens OX=9606 GN=ATP5F1B PE=1 SV=3	529	0	0	2	4	0	0	0.94518	1.83308	1.25648	9.03262	0.0984624	3.34428	Others
sp|Q6PKG0|LARP1_HUMAN	460	C	0	7	LARP1	La-related protein 1 OS=Homo sapiens OX=9606 GN=LARP1 PE=1 SV=2	1096	0	0	2	4	0	0	0.456204	0.88476	0.740265	3.04833	0.0984624	3.34428	Others
sp|P18583-9|SON_HUMAN	562	C	0	9	SON	Isoform I of Protein SON OS=Homo sapiens OX=9606 GN=SON	2466	0	0	2	4	0	0	0.202758	0.393227	0.376282	1.05271	0.0984624	3.34428	Others
sp|Q16576|RBBP7_HUMAN	324	C	0	13	RBBP7	Histone-binding protein RBBP7 OS=Homo sapiens OX=9606 GN=RBBP7 PE=1 SV=1	425	3	1	4	7	1.76471	0.588235	2.35294	3.99287	0.939062	19.6372	0.0996942	3.32635	Others
sp|Q9UQ80|PA2G4_HUMAN	354	C	0	32	PA2G4	Proliferation-associated protein 2G4 OS=Homo sapiens OX=9606 GN=PA2G4 PE=1 SV=3	394	4	1	7	6	2.53807	0.634518	4.44162	3.69174	0.970155	25.7192	0.0998547	3.32403	Others
sp|P62266|RS23_HUMAN	93	C	1	15	RPS23	40S ribosomal protein S23 OS=Homo sapiens OX=9606 GN=RPS23 PE=1 SV=3	143	3	4	2	2	5.24476	6.99301	3.4965	3.39055	-0.679946	62.1472	0.0999616	3.32248	Others
sp|P43246|MSH2_HUMAN	300	C	0	19	MSH2	DNA mismatch repair protein Msh2 OS=Homo sapiens OX=9606 GN=MSH2 PE=1 SV=1	934	2	0	4	3	0.535332	0	1.07066	0.778665	0.602432	4.12134	0.100013	3.32175	Others
sp|P06493|CDK1_HUMAN	123	C	0	17	CDK1	Cyclin-dependent kinase 1 OS=Homo sapiens OX=9606 GN=CDK1 PE=1 SV=3	297	3	1	5	4	2.52525	0.841751	4.20875	3.26497	0.819815	31.8981	0.100369	3.31661	Others
sp|Q9NU22|MDN1_HUMAN	3	C	30	21	MDN1	Midasin OS=Homo sapiens OX=9606 GN=MDN1 PE=1 SV=2	5596	4	2	6	5	0.178699	0.0893495	0.268049	0.216605	0.131593	0.444005	0.100801	3.31042	Others
sp|P62701|RS4X_HUMAN	408	C	21	36	RPS4X	40S ribosomal protein S4, X isoform OS=Homo sapiens OX=9606 GN=RPS4X PE=1 SV=2	263	7	5	9	8	6.65399	4.75285	8.55513	7.37412	0.419346	68.1721	0.102569	3.28534	Others
sp|P46779-3|RL28_HUMAN	187	C	0	8	RPL28	Isoform 3 of 60S ribosomal protein L28 OS=Homo sapiens OX=9606 GN=RPL28	169	1	0	2	2	1.47929	0	2.95858	2.86893	1.16976	46.3166	0.103825	3.26777	Others
sp|Q86WX3|AROS_HUMAN	49	C	6	2	RPS19BP1	Active regulator of SIRT1 OS=Homo sapiens OX=9606 GN=RPS19BP1 PE=1 SV=1	136	1	0	2	2	1.83824	0	3.67647	3.56506	1.26769	67.9524	0.103825	3.26777	Others
sp|P17844|DDX5_HUMAN	159	C	0	23	DDX5	Probable ATP-dependent RNA helicase DDX5 OS=Homo sapiens OX=9606 GN=DDX5 PE=1 SV=1	614	3	0	6	6	1.2215	0	2.443	2.36897	1.08034	11.0944	0.103825	3.26777	Others
sp|Q96EY1|DNJA3_HUMAN	494	C	0	10	DNAJA3	DnaJ homolog subfamily A member 3, mitochondrial OS=Homo sapiens OX=9606 GN=DNAJA3 PE=1 SV=2	480	1	0	2	2	0.520833	0	1.04167	1.0101	0.684651	8.44118	0.103825	3.26777	Others
sp|P07237|PDIA1_HUMAN	248	C	0	33	P4HB	Protein disulfide-isomerase OS=Homo sapiens OX=9606 GN=P4HB PE=1 SV=3	508	4	3	5	5	1.9685	1.47638	2.46063	2.38607	0.330507	13.4777	0.104145	3.26334	Others
sp|P26373|RL13_HUMAN	491	C	0	24	RPL13	60S ribosomal protein L13 OS=Homo sapiens OX=9606 GN=RPL13 PE=1 SV=4	211	1	2	3	3	1.18483	2.36967	3.5545	3.44679	0.696475	42.6602	0.104154	3.26321	Others
sp|P60866-2|RS20_HUMAN	654	C	0	21	RPS20	Isoform 2 of 40S ribosomal protein S20 OS=Homo sapiens OX=9606 GN=RPS20	142	1	2	3	3	1.76056	3.52113	5.28169	5.12164	0.768382	87.3474	0.104154	3.26321	Others
sp|P40429|RL13A_HUMAN	715	C	0	18	RPL13A	60S ribosomal protein L13a OS=Homo sapiens OX=9606 GN=RPL13A PE=1 SV=2	203	1	2	3	3	1.23153	2.46305	3.69458	3.58262	0.704101	45.7005	0.104154	3.26321	Others
sp|P29218-3|IMPA1_HUMAN	377	C	0	20	IMPA1	Isoform 3 of Inositol monophosphatase 1 OS=Homo sapiens OX=9606 GN=IMPA1	336	2	1	3	3	1.4881	0.744048	2.23214	2.1645	0.595927	19.0376	0.104154	3.26321	Others
sp|Q9Y295|DRG1_HUMAN	568	C	14	0	DRG1	Developmentally-regulated GTP-binding protein 1 OS=Homo sapiens OX=9606 GN=DRG1 PE=1 SV=1	367	2	1	3	3	1.3624	0.681199	2.0436	1.98167	0.575386	16.4176	0.104154	3.26321	Others
sp|Q14498|RBM39_HUMAN	119	C	0	24	RBM39	RNA-binding protein 39 OS=Homo sapiens OX=9606 GN=RBM39 PE=1 SV=2	530	3	2	4	4	1.41509	0.943396	1.88679	1.82962	0.391281	10.7857	0.104253	3.26184	Others
sp|P33993|MCM7_HUMAN	452	C	0	27	MCM7	DNA replication licensing factor MCM7 OS=Homo sapiens OX=9606 GN=MCM7 PE=1 SV=4	719	3	2	4	4	1.04312	0.69541	1.39082	1.34867	0.342264	6.59179	0.104253	3.26184	Others
sp|P43243|MATR3_HUMAN	151	C	0	82	MATR3	Matrin-3 OS=Homo sapiens OX=9606 GN=MATR3 PE=1 SV=2	847	10	6	17	12	2.95159	1.77096	5.01771	3.43458	0.636739	12.3404	0.104878	3.25321	Others
sp|Q16629|SRSF7_HUMAN	726	C	0	14	SRSF7	Serine/arginine-rich splicing factor 7 OS=Homo sapiens OX=9606 GN=SRSF7 PE=1 SV=1	238	0	1	4	2	0	1.05042	4.20168	2.03718	1.43344	34.6171	0.10518	3.24907	Others
sp|P51608-2|MECP2_HUMAN	298	C	0	9	MECP2	Isoform B of Methyl-CpG-binding protein 2 OS=Homo sapiens OX=9606 GN=MECP2	498	0	0	4	2	0	0	2.00803	0.973591	1.31662	10.0033	0.106298	3.23381	Others
sp|Q9Y676|RT18B_HUMAN	707	C	0	11	MRPS18B	28S ribosomal protein S18b, mitochondrial OS=Homo sapiens OX=9606 GN=MRPS18B PE=1 SV=1	258	0	0	6	3	0	0	5.81395	2.81889	2.41046	41.2126	0.106298	3.23381	Others
sp|P13010|XRCC5_HUMAN	297	C	15	7	XRCC5	X-ray repair cross-complementing protein 5 OS=Homo sapiens OX=9606 GN=XRCC5 PE=1 SV=3	732	0	0	8	4	0	0	2.73224	1.32472	1.59859	8.27454	0.106298	3.23381	Others
sp|Q15910-2|EZH2_HUMAN	345	C	0	8	EZH2	Isoform 2 of Histone-lysine N-methyltransferase EZH2 OS=Homo sapiens OX=9606 GN=EZH2	751	0	0	4	2	0	0	1.33156	0.645604	0.991739	5.29582	0.106298	3.23381	Others
sp|Q8WTT2|NOC3L_HUMAN	431	C	10	0	NOC3L	Nucleolar complex protein 3 homolog OS=Homo sapiens OX=9606 GN=NOC3L PE=1 SV=1	800	0	0	4	2	0	0	1.25	0.606061	0.947128	4.82008	0.106298	3.23381	Others
sp|Q8WUA4|TF3C2_HUMAN	34	C	0	14	GTF3C2	General transcription factor 3C polypeptide 2 OS=Homo sapiens OX=9606 GN=GTF3C2 PE=1 SV=2	911	0	0	4	2	0	0	1.09769	0.532216	0.859934	3.98453	0.106298	3.23381	Others
sp|Q9H9B1|EHMT1_HUMAN	39	C	0	9	EHMT1	Histone-lysine N-methyltransferase EHMT1 OS=Homo sapiens OX=9606 GN=EHMT1 PE=1 SV=4	1298	0	0	4	2	0	0	0.770416	0.373535	0.652579	2.42215	0.106298	3.23381	Others
sp|Q9UBW7|ZMYM2_HUMAN	477	C	5	4	ZMYM2	Zinc finger MYM-type protein 2 OS=Homo sapiens OX=9606 GN=ZMYM2 PE=1 SV=1	1377	0	0	4	2	0	0	0.726216	0.352105	0.622144	2.23553	0.106298	3.23381	Others
sp|Q14669-3|TRIPC_HUMAN	554	C	0	8	TRIP12	Isoform 3 of E3 ubiquitin-protein ligase TRIP12 OS=Homo sapiens OX=9606 GN=TRIP12	2040	0	0	4	2	0	0	0.490196	0.237671	0.447773	1.33719	0.106298	3.23381	Others
sp|Q05682|CALD1_HUMAN	632	C	0	23	CALD1	Caldesmon OS=Homo sapiens OX=9606 GN=CALD1 PE=1 SV=3	793	3	1	4	5	0.945776	0.315259	1.26103	1.52853	0.554564	6.0398	0.106676	3.2287	Others
sp|Q9P258|RCC2_HUMAN	78	C	23	0	RCC2	Protein RCC2 OS=Homo sapiens OX=9606 GN=RCC2 PE=1 SV=2	522	2	1	5	3	0.957854	0.478927	2.39464	1.39324	0.751977	11.0879	0.108105	3.20949	Others
sp|Q13885|TBB2A_HUMAN	106	C	0	48	TUBB2A	Tubulin beta-2A chain OS=Homo sapiens OX=9606 GN=TUBB2A PE=1 SV=1	445	17	17	20	19	9.55056	9.55056	11.236	10.3507	0.160651	53.0037	0.108912	3.19877	Others
sp|Q5C9Z4|NOM1_HUMAN	130	C	18	0	NOM1	Nucleolar MIF4G domain-containing protein 1 OS=Homo sapiens OX=9606 GN=NOM1 PE=1 SV=1	860	1	1	3	2	0.290698	0.290698	0.872093	0.563777	0.412524	3.9952	0.110226	3.18146	Others
sp|Q9Y2W1|TR150_HUMAN	47	C	1	16	THRAP3	Thyroid hormone receptor-associated protein 3 OS=Homo sapiens OX=9606 GN=THRAP3 PE=1 SV=2	955	1	1	3	2	0.26178	0.26178	0.78534	0.507695	0.383957	3.4482	0.110226	3.18146	Others
sp|P31943|HNRH1_HUMAN	184	C	0	27	HNRNPH1	Heterogeneous nuclear ribonucleoprotein H OS=Homo sapiens OX=9606 GN=HNRNPH1 PE=1 SV=4	449	5	7	8	9	2.78396	3.89755	4.45434	4.85928	0.382043	25.1974	0.113083	3.14455	Others
sp|P26368|U2AF2_HUMAN	389	C	0	17	U2AF2	Splicing factor U2AF 65 kDa subunit OS=Homo sapiens OX=9606 GN=U2AF2 PE=1 SV=4	475	2	2	4	3	1.05263	1.05263	2.10526	1.5311	0.45729	11.866	0.1142	3.13036	Others
sp|Q14151|SAFB2_HUMAN	37	C	1	18	SAFB2	Scaffold attachment factor B2 OS=Homo sapiens OX=9606 GN=SAFB2 PE=1 SV=1	953	2	2	4	3	0.524659	0.524659	1.04932	0.76314	0.322235	4.00048	0.1142	3.13036	Others
sp|P07437|TBB5_HUMAN	106	C	2	6	TUBB	Tubulin beta chain OS=Homo sapiens OX=9606 GN=TUBB PE=1 SV=2	444	18	17	20	19	10.1351	9.57207	11.2613	10.374	0.122767	53.2326	0.115151	3.1184	Others
sp|O14646|CHD1_HUMAN	58	C	0	15	CHD1	Chromodomain-helicase-DNA-binding protein 1 OS=Homo sapiens OX=9606 GN=CHD1 PE=1 SV=2	1710	0	0	3	7	0	0	0.438596	0.99238	0.778619	2.00642	0.117535	3.08884	Others
sp|P26641-2|EF1G_HUMAN	429	C	0	24	EEF1G	Isoform 2 of Elongation factor 1-gamma OS=Homo sapiens OX=9606 GN=EEF1G	487	3	3	5	4	1.54004	1.54004	2.56674	1.99116	0.368382	13.4659	0.11822	3.08045	Others
sp|P51398|RT29_HUMAN	200	C	0	16	DAP3	28S ribosomal protein S29, mitochondrial OS=Homo sapiens OX=9606 GN=DAP3 PE=1 SV=1	398	0	0	9	4	0	0	5.65327	2.43642	2.33481	25.351	0.120473	3.05322	Others
sp|Q13042|CDC16_HUMAN	369	C	0	25	CDC16	Cell division cycle protein 16 homolog OS=Homo sapiens OX=9606 GN=CDC16 PE=1 SV=2	620	0	1	3	7	0	0.403226	1.20968	2.73705	1.30712	9.59149	0.12102	3.04669	Others
sp|P68371|TBB4B_HUMAN	106	C	3	25	TUBB4B	Tubulin beta-4B chain OS=Homo sapiens OX=9606 GN=TUBB4B PE=1 SV=1	445	18	18	19	19	10.1124	10.1124	10.6742	10.3507	0.0510269	51.7412	0.122285	3.03168	Others
sp|Q96C19|EFHD2_HUMAN	35	C	15	21	EFHD2	EF-hand domain-containing protein D2 OS=Homo sapiens OX=9606 GN=EFHD2 PE=1 SV=1	240	4	4	6	5	4.16667	4.16667	6.25	5.05051	0.364175	55.4188	0.122285	3.03168	Others
sp|P13645|K1C10_HUMAN_contaminant	32	C	0	192	KRT10	Keratin, type I cytoskeletal 10 OS=Homo sapiens GN=KRT10 PE=1 SV=6	584	26	53	5	14	11.1301	22.6884	2.14041	5.81154	-1.84765	17.041	0.122438	3.02988	Others
sp|P82675|RT05_HUMAN	290	C	4	9	MRPS5	28S ribosomal protein S5, mitochondrial OS=Homo sapiens OX=9606 GN=MRPS5 PE=1 SV=2	430	0	0	7	3	0	0	4.06977	1.69133	1.95626	18.0491	0.124628	3.0043	Others
sp|P52292|IMA1_HUMAN	177	C	12	8	KPNA2	Importin subunit alpha-1 OS=Homo sapiens OX=9606 GN=KPNA2 PE=1 SV=1	529	0	0	7	3	0	0	3.30813	1.37481	1.74048	12.6331	0.124628	3.0043	Others
sp|Q14807|KIF22_HUMAN	135	C	0	15	KIF22	Kinesin-like protein KIF22 OS=Homo sapiens OX=9606 GN=KIF22 PE=1 SV=5	665	0	0	7	3	0	0	2.63158	1.09364	1.51733	8.60936	0.124628	3.0043	Others
sp|P0DP24|CALM2_HUMAN	241	C	0	26	CALM2	Calmodulin-2 OS=Homo sapiens OX=9606 GN=CALM2 PE=1 SV=1	149	4	5	3	4	6.71141	8.38926	5.03356	6.50803	-0.336656	90.8832	0.127051	2.97652	Others
sp|O76021|RL1D1_HUMAN	188	C	0	17	RSL1D1	Ribosomal L1 domain-containing protein 1 OS=Homo sapiens OX=9606 GN=RSL1D1 PE=1 SV=3	490	1	0	7	3	0.510204	0	3.57143	1.48423	1.49098	14.3993	0.129814	2.94548	Others
sp|Q9Y5S9|RBM8A_HUMAN	339	C	0	11	RBM8A	RNA-binding protein 8A OS=Homo sapiens OX=9606 GN=RBM8A PE=1 SV=1	174	0	0	5	2	0	0	7.18391	2.78649	2.5814	68.7954	0.132221	2.91898	Others
sp|P82664|RT10_HUMAN	277	C	9	0	MRPS10	28S ribosomal protein S10, mitochondrial OS=Homo sapiens OX=9606 GN=MRPS10 PE=1 SV=2	201	0	0	5	2	0	0	6.21891	2.41218	2.41022	52.891	0.132221	2.91898	Others
sp|Q96P16|RPR1A_HUMAN	143	C	0	10	RPRD1A	Regulation of nuclear pre-mRNA domain-containing protein 1A OS=Homo sapiens OX=9606 GN=RPRD1A PE=1 SV=1	312	0	0	5	2	0	0	4.00641	1.554	1.91846	24.2321	0.132221	2.91898	Others
sp|Q9NVI7|ATD3A_HUMAN	208	C	0	13	ATAD3A	ATPase family AAA domain-containing protein 3A OS=Homo sapiens OX=9606 GN=ATAD3A PE=1 SV=2	634	0	0	5	2	0	0	1.97161	0.764745	1.24378	7.47059	0.132221	2.91898	Others
sp|Q02878|RL6_HUMAN	176	C	24	18	RPL6	60S ribosomal protein L6 OS=Homo sapiens OX=9606 GN=RPL6 PE=1 SV=3	288	3	4	10	6	2.60417	3.47222	8.68056	5.05051	0.961834	54.6217	0.134154	2.89804	Others
sp|Q71DI3|H32_HUMAN	371	C	1	28	HIST2H3A	Histone H3.2 OS=Homo sapiens OX=9606 GN=HIST2H3A PE=1 SV=3	136	2	2	7	4	3.67647	3.67647	12.8676	7.13012	1.23387	161.748	0.135588	2.88269	Others
sp|Q15029|U5S1_HUMAN	65	C	0	25	EFTUD2	116 kDa U5 small nuclear ribonucleoprotein component OS=Homo sapiens OX=9606 GN=EFTUD2 PE=1 SV=1	972	4	1	6	5	1.02881	0.257202	1.54321	1.24704	0.543764	4.92824	0.137391	2.86364	Others
sp|P62249|RS16_HUMAN	147	C	0	27	RPS16	40S ribosomal protein S16 OS=Homo sapiens OX=9606 GN=RPS16 PE=1 SV=2	146	1	4	5	6	1.71233	6.84932	8.56164	9.96264	0.958497	140.577	0.143519	2.80068	Others
sp|Q9UKN8|TF3C4_HUMAN	351	C	18	2	GTF3C4	General transcription factor 3C polypeptide 4 OS=Homo sapiens OX=9606 GN=GTF3C4 PE=1 SV=2	822	0	0	2	6	0	0	0.608273	1.76952	1.1302	5.32578	0.144609	2.78977	Others
sp|P08670|VIME_HUMAN	243	C	4	29	VIM	Vimentin OS=Homo sapiens OX=9606 GN=VIM PE=1 SV=4	466	3	2	7	4	1.60944	1.07296	3.75536	2.08089	0.742916	16.816	0.145247	2.78342	Others
sp|P62851|RS25_HUMAN	11	C	22	0	RPS25	40S ribosomal protein S25 OS=Homo sapiens OX=9606 GN=RPS25 PE=1 SV=1	125	3	2	3	4	6	4	6	7.75758	0.393011	126.061	0.147765	2.75863	Others
sp|Q9UIJ7|KAD3_HUMAN	526	C	8	14	AK3	GTP:AMP phosphotransferase AK3, mitochondrial OS=Homo sapiens OX=9606 GN=AK3 PE=1 SV=4	227	3	1	4	4	3.30396	1.10132	4.40529	4.27179	0.737182	47.0356	0.151074	2.72667	Others
sp|O60884|DNJA2_HUMAN	374	C	14	9	DNAJA2	DnaJ homolog subfamily A member 2 OS=Homo sapiens OX=9606 GN=DNAJA2 PE=1 SV=1	412	1	3	4	4	0.606796	1.82039	2.42718	2.35363	0.61507	16.4583	0.151074	2.72667	Others
sp|O43823|AKAP8_HUMAN	423	C	12	1	AKAP8	A-kinase anchor protein 8 OS=Homo sapiens OX=9606 GN=AKAP8 PE=1 SV=1	692	2	0	4	2	0.722543	0	1.44509	0.700648	0.606673	5.99095	0.151914	2.71867	Others
sp|P05387|RLA2_HUMAN	5	C	27	26	RPLP2	60S acidic ribosomal protein P2 OS=Homo sapiens OX=9606 GN=RPLP2 PE=1 SV=1	115	6	5	10	7	13.0435	10.8696	21.7391	14.7563	0.571007	334.743	0.151981	2.71804	Others
sp|P01614|KVD40_HUMAN	175	C	0	34	IGKV2D-40	Immunoglobulin kappa variable 2D-40 OS=Homo sapiens OX=9606 GN=IGKV2D-40 PE=1 SV=2	121	5	8	3	5	10.3306	16.5289	6.19835	10.0175	-0.66385	150.544	0.152131	2.71661	Others
sp|P60174|TPIS_HUMAN	379	C	0	13	TPI1	Triosephosphate isomerase OS=Homo sapiens OX=9606 GN=TPI1 PE=1 SV=3	286	1	1	4	2	0.874126	0.874126	3.4965	1.69527	0.940131	25.1461	0.153406	2.70458	Others
sp|Q15717-2|ELAV1_HUMAN	313	C	0	20	ELAVL1	Isoform 2 of ELAV-like protein 1 OS=Homo sapiens OX=9606 GN=ELAVL1	353	3	1	5	3	2.12465	0.708215	3.54108	2.06026	0.653376	21.5335	0.154727	2.6922	Others
sp|P63261|ACTG_HUMAN	75	C	0	16	ACTG1	Actin, cytoplasmic 2 OS=Homo sapiens OX=9606 GN=ACTG1 PE=1 SV=1	375	9	8	9	10	6	5.33333	6	6.46465	0.117494	38.5724	0.155965	2.6807	Others
sp|Q13162|PRDX4_HUMAN	27	C	0	27	PRDX4	Peroxiredoxin-4 OS=Homo sapiens OX=9606 GN=PRDX4 PE=1 SV=1	271	4	2	6	4	3.69004	1.84502	5.53506	3.57822	0.560594	41.0084	0.157589	2.66576	Others
sp|P46776|RL27A_HUMAN	704	C	0	18	RPL27A	60S ribosomal protein L27a OS=Homo sapiens OX=9606 GN=RPL27A PE=1 SV=2	148	1	2	3	2	1.68919	3.37838	5.06757	3.276	0.549449	69.889	0.157589	2.66576	Others
sp|P53999|TCP4_HUMAN	215	C	15	0	SUB1	Activated RNA polymerase II transcriptional coactivator p15 OS=Homo sapiens OX=9606 GN=SUB1 PE=1 SV=3	127	1	2	3	2	1.9685	3.93701	5.90551	3.8177	0.568438	92.3088	0.157589	2.66576	Others
sp|Q02543|RL18A_HUMAN	95	C	0	21	RPL18A	60S ribosomal protein L18a OS=Homo sapiens OX=9606 GN=RPL18A PE=1 SV=2	176	3	2	4	3	4.26136	2.84091	5.68182	4.13223	0.376205	67.1253	0.163451	2.61307	Others
sp|O14979|HNRDL_HUMAN	276	C	0	24	HNRNPDL	Heterogeneous nuclear ribonucleoprotein D-like OS=Homo sapiens OX=9606 GN=HNRNPDL PE=1 SV=3	420	2	3	4	3	1.19048	1.78571	2.38095	1.7316	0.296734	14.5537	0.163451	2.61307	Others
sp|P38159|RBMX_HUMAN	116	C	0	22	RBMX	RNA-binding motif protein, X chromosome OS=Homo sapiens OX=9606 GN=RBMX PE=1 SV=3	391	3	2	4	3	1.91816	1.27877	2.55754	1.86003	0.304369	16.4132	0.163451	2.61307	Others
sp|Q8NC51|PAIRB_HUMAN	394	C	0	13	SERBP1	Plasminogen activator inhibitor 1 RNA-binding protein OS=Homo sapiens OX=9606 GN=SERBP1 PE=1 SV=2	408	0	2	5	2	0	1.22549	3.06373	1.18835	0.954818	15.3237	0.163471	2.61289	Others
sp|P22087|FBRL_HUMAN	251	C	7	19	FBL	rRNA 2'-O-methyltransferase fibrillarin OS=Homo sapiens OX=9606 GN=FBL PE=1 SV=2	321	3	2	8	4	2.33645	1.55763	6.23053	3.02086	0.932765	35.0511	0.166078	2.59007	Others
sp|P63241-2|IF5A1_HUMAN	335	C	0	53	EIF5A	Isoform 2 of Eukaryotic translation initiation factor 5A-1 OS=Homo sapiens OX=9606 GN=EIF5A	184	7	4	7	9	9.51087	5.43478	9.51087	11.8577	0.463655	127.003	0.166407	2.58721	Others
sp|P35908|K22E_HUMAN_contaminant	38	C	0	98	KRT2	Keratin, type II cytoskeletal 2 epidermal OS=Homo sapiens GN=KRT2 PE=1 SV=2	639	13	40	2	5	5.08607	15.6495	0.782473	1.8969	-2.28056	7.32297	0.167248	2.57994	Others
sp|Q9H4L4|SENP3_HUMAN	524	C	7	12	SENP3	Sentrin-specific protease 3 OS=Homo sapiens OX=9606 GN=SENP3 PE=1 SV=2	574	2	1	2	4	0.87108	0.43554	0.87108	1.68937	0.463818	7.94503	0.171132	2.54682	Others
sp|P52565|GDIR1_HUMAN	770	C	0	54	ARHGDIA	Rho GDP-dissociation inhibitor 1 OS=Homo sapiens OX=9606 GN=ARHGDIA PE=1 SV=3	204	4	6	9	6	4.90196	7.35294	11.0294	7.13012	0.500004	98.8213	0.174131	2.52175	Others
sp|Q05639|EF1A2_HUMAN	368	C	0	103	EEF1A2	Elongation factor 1-alpha 2 OS=Homo sapiens OX=9606 GN=EEF1A2 PE=1 SV=1	463	13	8	21	13	7.01944	4.31965	11.3391	6.80673	0.59482	43.5115	0.174985	2.5147	Others
sp|P62244|RS15A_HUMAN	541	C	0	23	RPS15A	40S ribosomal protein S15a OS=Homo sapiens OX=9606 GN=RPS15A PE=1 SV=2	130	3	1	4	3	5.76923	1.92308	7.69231	5.59441	0.657366	117.59	0.180133	2.47286	Others
sp|P33992|MCM5_HUMAN	432	C	0	17	MCM5	DNA replication licensing factor MCM5 OS=Homo sapiens OX=9606 GN=MCM5 PE=1 SV=5	734	2	0	2	3	0.681199	0	0.681199	0.990835	0.453701	5.00277	0.180717	2.46819	Others
sp|P32119|PRDX2_HUMAN	27	C	1	14	PRDX2	Peroxiredoxin-2 OS=Homo sapiens OX=9606 GN=PRDX2 PE=1 SV=5	198	1	3	3	4	1.26263	3.78788	3.78788	4.89746	0.599834	53.9664	0.182738	2.45215	Others
sp|P62906|RL10A_HUMAN	191	C	22	0	RPL10A	60S ribosomal protein L10a OS=Homo sapiens OX=9606 GN=RPL10A PE=1 SV=2	217	3	1	3	4	3.45622	1.15207	3.45622	4.46865	0.58677	45.7367	0.182738	2.45215	Others
sp|P62750|RL23A_HUMAN	458	C	0	15	RPL23A	60S ribosomal protein L23a OS=Homo sapiens OX=9606 GN=RPL23A PE=1 SV=1	156	1	2	4	2	1.60256	3.20513	6.41026	3.108	0.758685	73.835	0.183653	2.44495	Others
sp|Q9P2K5|MYEF2_HUMAN	59	C	0	14	MYEF2	Myelin expression factor 2 OS=Homo sapiens OX=9606 GN=MYEF2 PE=1 SV=3	600	2	1	4	2	0.833333	0.416667	1.66667	0.808081	0.461367	7.45791	0.183653	2.44495	Others
sp|P16402|H13_HUMAN	110	C	0	32	H1-3	Histone H1.3 OS=Homo sapiens OX=9606 GN=H1-3 PE=1 SV=2	221	3	3	4	8	3.39367	3.39367	4.52489	8.77554	0.800075	69.2327	0.184054	2.4418	Others
sp|Q13185|CBX3_HUMAN	299	C	8	15	CBX3	Chromobox protein homolog 3 OS=Homo sapiens OX=9606 GN=CBX3 PE=1 SV=4	183	2	4	4	5	2.73224	5.46448	5.46448	6.62361	0.466371	76.9841	0.184801	2.43595	Others
sp|Q06830|PRDX1_HUMAN	27	C	0	41	PRDX1	Peroxiredoxin-1 OS=Homo sapiens OX=9606 GN=PRDX1 PE=1 SV=1	199	7	6	8	7	8.79397	7.53769	10.0503	8.52749	0.166747	103.406	0.188378	2.4083	Others
sp|P19338|NUCL_HUMAN	118	C	26	32	NCL	Nucleolin OS=Homo sapiens OX=9606 GN=NCL PE=1 SV=3	710	8	6	9	8	2.8169	2.11268	3.16901	2.73154	0.189187	11.1275	0.190833	2.38962	Others
sp|Q92878-2|RAD50_HUMAN	301	C	0	25	RAD50	Isoform 2 of DNA repair protein RAD50 OS=Homo sapiens OX=9606 GN=RAD50	1318	1	1	6	2	0.189681	0.189681	1.13809	0.367867	0.559232	2.66006	0.190885	2.38922	Others
sp|Q9NRZ9|HELLS_HUMAN	390	C	0	43	HELLS	Lymphoid-specific helicase OS=Homo sapiens OX=9606 GN=HELLS PE=1 SV=1	838	6	1	8	6	1.78998	0.298329	2.38663	1.73573	0.582587	7.30593	0.191939	2.38128	Others
sp|Q14103|HNRPD_HUMAN	276	C	0	30	HNRNPD	Heterogeneous nuclear ribonucleoprotein D0 OS=Homo sapiens OX=9606 GN=HNRNPD PE=1 SV=1	355	4	5	7	5	2.8169	3.52113	4.92958	3.41443	0.311017	29.138	0.196699	2.34594	Others
sp|P04264|K2C1_HUMAN_contaminant	38	C	0	207	KRT1	Keratin, type II cytoskeletal 1 OS=Homo sapiens GN=KRT1 PE=1 SV=6	644	19	62	10	12	7.37578	24.0683	3.88199	4.51722	-1.68528	16.1478	0.199412	2.32618	Others
sp|P61247|RS3A_HUMAN	29	C	0	49	RPS3A	40S ribosomal protein S3a OS=Homo sapiens OX=9606 GN=RPS3A PE=1 SV=2	264	6	5	8	6	5.68182	4.73485	7.57576	5.50964	0.280875	57.1417	0.201038	2.31446	Others
sp|P13639|EF2_HUMAN	337	C	25	0	EEF2	Elongation factor 2 OS=Homo sapiens OX=9606 GN=EEF2 PE=1 SV=4	858	3	2	6	3	0.874126	0.582751	1.74825	0.847637	0.410875	5.35651	0.206924	2.27283	Others
sp|P61353|RL27_HUMAN	830	C	0	19	RPL27	60S ribosomal protein L27 OS=Homo sapiens OX=9606 GN=RPL27 PE=1 SV=2	136	3	3	2	3	5.51471	5.51471	3.67647	5.34759	-0.241116	81.0593	0.221142	2.17695	Others
sp|P08238|HS90B_HUMAN	33	C	8	8	HSP90AB1	Heat shock protein HSP 90-beta OS=Homo sapiens OX=9606 GN=HSP90AB1 PE=1 SV=4	724	7	9	7	7	2.41713	3.10773	2.41713	2.34388	-0.154427	9.33841	0.233288	2.09982	Others
sp|P13929|ENOB_HUMAN	22	C	0	16	ENO3	Beta-enolase OS=Homo sapiens OX=9606 GN=ENO3 PE=1 SV=5	434	2	3	2	2	1.15207	1.72811	1.15207	1.11716	-0.192958	9.83695	0.240425	2.05634	Others
sp|Q9Y605|MOFA1_HUMAN	702	C	6	8	MRFAP1	MORF4 family-associated protein 1 OS=Homo sapiens OX=9606 GN=MRFAP1 PE=1 SV=1	127	2	2	2	2	3.93701	3.93701	3.93701	3.8177	-0.0175376	76.8088	0.25	2	Others
sp|P60660|MYL6_HUMAN	126	C	0	17	MYL6	Myosin light polypeptide 6 OS=Homo sapiens OX=9606 GN=MYL6 PE=1 SV=2	151	2	2	2	4	3.31126	3.31126	3.31126	6.42183	0.444402	77.7026	0.25	2	Others
sp|P63173|RL38_HUMAN	226	C	12	4	RPL38	60S ribosomal protein L38 OS=Homo sapiens OX=9606 GN=RPL38 PE=1 SV=2	70	2	2	2	3	7.14286	7.14286	7.14286	10.3896	0.262267	279.035	0.25	2	Others
sp|P07195|LDHB_HUMAN	444	C	0	23	LDHB	L-lactate dehydrogenase B chain OS=Homo sapiens OX=9606 GN=LDHB PE=1 SV=2	334	3	3	3	4	2.24551	2.24551	2.24551	2.90328	0.139255	21.4036	0.25	2	Others
sp|P14866|HNRPL_HUMAN	764	C	0	12	HNRNPL	Heterogeneous nuclear ribonucleoprotein L OS=Homo sapiens OX=9606 GN=HNRNPL PE=1 SV=2	589	2	2	2	2	0.848896	0.848896	0.848896	0.823172	-0.0100714	6.23441	0.25	2	Others
sp|Q15293|RCN1_HUMAN	2	C	4	31	RCN1	Reticulocalbin-1 OS=Homo sapiens OX=9606 GN=RCN1 PE=1 SV=1	331	4	4	4	4	3.02115	3.02115	3.02115	2.9296	-0.0165172	24.0204	0.25	2	Others
sp|P46778|RL21_HUMAN	603	C	0	14	RPL21	60S ribosomal protein L21 OS=Homo sapiens OX=9606 GN=RPL21 PE=1 SV=2	160	2	2	2	2	3.125	3.125	3.125	3.0303	-0.0166556	50.9706	0.25	2	Others
sp|P69891|HBG1_HUMAN	653	C	0	15	HBG1	Hemoglobin subunit gamma-1 OS=Homo sapiens OX=9606 GN=HBG1 PE=1 SV=2	147	2	2	2	2	3.40136	3.40136	3.40136	3.29829	-0.0169923	59.1813	0.25	2	Others
tr|E9PEW8|E9PEW8_HUMAN	653	C	7	0	HBD	Hemoglobin subunit delta (Fragment) OS=Homo sapiens OX=9606 GN=HBD PE=1 SV=1	104	2	2	2	2	4.80769	4.80769	4.80769	4.662	-0.0182097	110.286	0.25	2	Others
sp|P25705|ATPA_HUMAN	193	C	0	14	ATP5F1A	ATP synthase subunit alpha, mitochondrial OS=Homo sapiens OX=9606 GN=ATP5F1A PE=1 SV=1	553	2	2	2	2	0.904159	0.904159	0.904159	0.87676	-0.0104169	6.83711	0.25	2	Others
sp|Q07020|RL18_HUMAN	580	C	0	39	RPL18	60S ribosomal protein L18 OS=Homo sapiens OX=9606 GN=RPL18 PE=1 SV=2	188	5	5	5	5	6.64894	6.64894	6.64894	6.44745	-0.0191275	80.2999	0.25	2	Others
sp|P12236|ADT3_HUMAN	24	C	8	9	SLC25A6	ADP/ATP translocase 3 OS=Homo sapiens OX=9606 GN=SLC25A6 PE=1 SV=4	298	1	3	3	3	0.838926	2.51678	2.51678	2.44051	0.377449	23.3466	0.257303	1.95846	Others
sp|O75830|SPI2_HUMAN	282	C	0	26	SERPINI2	Serpin I2 OS=Homo sapiens OX=9606 GN=SERPINI2 PE=1 SV=1	405	4	2	4	4	2.46914	1.23457	2.46914	2.39431	0.267035	16.9468	0.259777	1.94465	Others
sp|P25398|RS12_HUMAN	315	C	12	0	RPS12	40S ribosomal protein S12 OS=Homo sapiens OX=9606 GN=RPS12 PE=1 SV=3	132	1	2	2	2	1.89394	3.78788	3.78788	3.67309	0.300541	71.674	0.259777	1.94465	Others
sp|P62277|RS13_HUMAN	502	C	2	11	RPS13	40S ribosomal protein S13 OS=Homo sapiens OX=9606 GN=RPS13 PE=1 SV=2	151	1	2	2	2	1.65563	3.31126	3.31126	3.21092	0.290707	56.4382	0.259777	1.94465	Others
sp|P63220|RS21_HUMAN	250	C	0	17	RPS21	40S ribosomal protein S21 OS=Homo sapiens OX=9606 GN=RPS21 PE=1 SV=1	83	2	3	3	3	6.0241	9.03614	9.03614	8.76232	0.214751	238.536	0.264806	1.91699	Others
sp|O43175|SERA_HUMAN	87	C	0	19	PHGDH	D-3-phosphoglycerate dehydrogenase OS=Homo sapiens OX=9606 GN=PHGDH PE=1 SV=4	533	3	2	3	3	1.40713	0.938086	1.40713	1.36449	0.135051	8.95238	0.264806	1.91699	Others
sp|P62857|RS28_HUMAN	352	C	25	0	RPS28	40S ribosomal protein S28 OS=Homo sapiens OX=9606 GN=RPS28 PE=1 SV=1	69	3	3	4	3	10.8696	10.8696	14.4928	10.5402	0.187451	391.782	0.278858	1.8424	Others
sp|Q13509|TBB3_HUMAN	106	C	0	90	TUBB3	Tubulin beta-3 chain OS=Homo sapiens OX=9606 GN=TUBB3 PE=1 SV=2	450	10	12	12	12	5.55556	6.66667	6.66667	6.46465	0.0893903	33.6251	0.280825	1.83226	Others
sp|Q99729-2|ROAA_HUMAN	428	C	0	30	HNRNPAB	Isoform 2 of Heterogeneous nuclear ribonucleoprotein A/B OS=Homo sapiens OX=9606 GN=HNRNPAB	332	3	5	4	6	2.25904	3.76506	3.01205	4.38116	0.227279	28.2928	0.285504	1.80842	Others
sp|P35527|K1C9_HUMAN_contaminant	32	C	0	127	KRT9	Keratin, type I cytoskeletal 9 OS=Homo sapiens GN=KRT9 PE=1 SV=3	623	6	37	13	7	2.4077	14.8475	5.21669	2.72387	-0.95385	15.956	0.294644	1.76295	Others
sp|P19474|RO52_HUMAN	249	C	34	68	TRIM21	E3 ubiquitin-protein ligase TRIM21 OS=Homo sapiens OX=9606 GN=TRIM21 PE=1 SV=1	475	14	15	15	12	7.36842	7.89474	7.89474	6.1244	-0.1079	33.7245	0.304228	1.71678	Others
sp|P02662|CASA1_BOVIN_contaminant	402	C	20	0	CSN1S1	Alpha-S1-casein OS=Bos taurus GN=CSN1S1 PE=1 SV=2	214	2	8	3	3	2.33645	9.34579	3.50467	3.39847	-0.619918	41.6035	0.309513	1.69193	Others
sp|Q99848|EBP2_HUMAN	192	C	0	18	EBNA1BP2	Probable rRNA-processing protein EBP2 OS=Homo sapiens OX=9606 GN=EBNA1BP2 PE=1 SV=2	306	2	3	2	5	1.63399	2.45098	1.63399	3.96118	0.319832	24.8208	0.316608	1.65923	Others
sp|P02768|ALBU_HUMAN_contaminant	48	C	0	42	ALB	Serum albumin OS=Homo sapiens GN=ALB PE=1 SV=2	609	4	5	4	7	1.64204	2.05255	1.64204	2.78649	0.174897	10.5559	0.318447	1.65088	Others
sp|P36578|RL4_HUMAN	0	C	0	38	RPL4	60S ribosomal protein L4 OS=Homo sapiens OX=9606 GN=RPL4 PE=1 SV=5	427	4	5	7	4	2.34192	2.9274	4.09836	2.27095	0.203289	19.6003	0.327513	1.61038	Others
sp|P23528|COF1_HUMAN	372	C	0	28	CFL1	Cofilin-1 OS=Homo sapiens OX=9606 GN=CFL1 PE=1 SV=3	166	4	3	2	4	6.0241	4.51807	3.01205	5.84155	-0.208614	65.3831	0.332372	1.58913	Others
sp|P42167|LAP2B_HUMAN	513	C	0	30	TMPO	Lamina-associated polypeptide 2, isoforms beta/gamma OS=Homo sapiens OX=9606 GN=TMPO PE=1 SV=2	454	5	3	4	3	2.7533	1.65198	2.20264	1.60192	-0.142075	12.7854	0.345503	1.53323	Others
sp|P05141|ADT2_HUMAN	24	C	8	0	SLC25A5	ADP/ATP translocase 2 OS=Homo sapiens OX=9606 GN=SLC25A5 PE=1 SV=7	298	1	3	3	2	0.838926	2.51678	2.51678	1.62701	0.198052	20.6167	0.364587	1.45566	Others
sp|P30041|PRDX6_HUMAN	233	C	16	0	PRDX6	Peroxiredoxin-6 OS=Homo sapiens OX=9606 GN=PRDX6 PE=1 SV=3	224	3	1	3	2	3.34821	1.11607	3.34821	2.1645	0.216844	33.5389	0.364587	1.45566	Others
sp|P62937|PPIA_HUMAN	361	C	0	22	PPIA	Peptidyl-prolyl cis-trans isomerase A OS=Homo sapiens OX=9606 GN=PPIA PE=1 SV=2	165	3	2	4	2	4.54545	3.0303	6.06061	2.93848	0.199925	66.6611	0.367115	1.44569	Others
sp|P61758|PFD3_HUMAN	294	C	8	15	VBP1	Prefoldin subunit 3 OS=Homo sapiens OX=9606 GN=VBP1 PE=1 SV=4	197	3	2	4	2	3.80711	2.53807	5.07614	2.46116	0.192638	48.4127	0.367115	1.44569	Others
sp|Q07666|KHDR1_HUMAN	178	C	0	26	KHDRBS1	KH domain-containing, RNA-binding, signal transduction-associated protein 1 OS=Homo sapiens OX=9606 GN=KHDRBS1 PE=1 SV=1	443	2	4	4	3	1.12867	2.25734	2.25734	1.6417	0.131264	13.3161	0.369018	1.43824	Others
sp|E9PAV3|NACAM_HUMAN	256	C	0	30	NACA	Nascent polypeptide-associated complex subunit alpha, muscle-specific form OS=Homo sapiens OX=9606 GN=NACA PE=1 SV=1	2078	4	3	5	3	0.481232	0.360924	0.60154	0.349987	0.0544757	1.42037	0.372617	1.42424	Others
sp|Q14257-2|RCN2_HUMAN	46	C	0	35	RCN2	Isoform 2 of Reticulocalbin-2 OS=Homo sapiens OX=9606 GN=RCN2	335	3	4	5	3	2.23881	2.98507	3.73134	2.17096	0.1295	23.589	0.372617	1.42424	Others
sp|P62753|RS6_HUMAN	259	C	0	38	RPS6	40S ribosomal protein S6 OS=Homo sapiens OX=9606 GN=RPS6 PE=1 SV=1	249	6	4	6	5	6.0241	4.01606	6.0241	4.86796	0.0986274	51.7753	0.377992	1.40357	Others
sp|P05388|RLA0_HUMAN	67	C	0	34	RPLP0	60S acidic ribosomal protein P0 OS=Homo sapiens OX=9606 GN=RPLP0 PE=1 SV=1	317	4	6	3	6	3.15457	4.73186	2.36593	4.58847	-0.142853	28.2473	0.384024	1.38073	Others
sp|P38646|GRP75_HUMAN	166	C	32	21	HSPA9	Stress-70 protein, mitochondrial OS=Homo sapiens OX=9606 GN=HSPA9 PE=1 SV=2	679	7	6	10	5	2.57732	2.20913	3.68189	1.78516	0.13788	10.9971	0.390573	1.35634	Others
sp|P25205-2|MCM3_HUMAN	210	C	0	32	MCM3	Isoform 2 of DNA replication licensing factor MCM3 OS=Homo sapiens OX=9606 GN=MCM3	853	5	5	6	3	1.46542	1.46542	1.7585	0.852606	-0.0967186	5.40575	0.392	1.35108	Others
sp|P18077|RL35A_HUMAN	102	C	18	17	RPL35A	60S ribosomal protein L35a OS=Homo sapiens OX=9606 GN=RPL35A PE=1 SV=2	110	5	4	5	4	11.3636	9.09091	11.3636	8.81543	-0.0178091	201.628	0.471564	1.08448	Others
sp|P55209|NP1L1_HUMAN	473	C	0	34	NAP1L1	Nucleosome assembly protein 1-like 1 OS=Homo sapiens OX=9606 GN=NAP1L1 PE=1 SV=1	391	6	4	5	5	3.83632	2.55754	3.19693	3.10005	-0.0167475	21.2199	0.475947	1.07113	Others
sp|P31689|DNJA1_HUMAN	425	C	7	29	DNAJA1	DnaJ homolog subfamily A member 1 OS=Homo sapiens OX=9606 GN=DNAJA1 PE=1 SV=2	397	6	4	5	5	3.77834	2.51889	3.14861	3.0532	-0.0166861	20.6595	0.475947	1.07113	Others
sp|Q9BUT1|BDH2_HUMAN	20	C	0	19	BDH2	3-hydroxybutyrate dehydrogenase type 2 OS=Homo sapiens OX=9606 GN=BDH2 PE=1 SV=2	245	2	3	2	3	2.04082	3.06122	2.04082	2.96846	-0.0189681	28.6093	0.476269	1.07015	Others
sp|P67809|YBOX1_HUMAN	247	C	0	11	YBX1	Y-box-binding protein 1 OS=Homo sapiens OX=9606 GN=YBX1 PE=1 SV=3	324	4	3	2	5	3.08642	2.31481	1.54321	3.74111	-0.0229707	22.4825	0.483402	1.0487	Others
sp|P62263|RS14_HUMAN	383	C	0	19	RPS14	40S ribosomal protein S14 OS=Homo sapiens OX=9606 GN=RPS14 PE=1 SV=3	151	3	2	3	2	4.96689	3.31126	4.96689	3.21092	-0.0141536	67.4027	0.485313	1.04301	Others
sp|Q9Y3U8|RL36_HUMAN	342	C	5	14	RPL36	60S ribosomal protein L36 OS=Homo sapiens OX=9606 GN=RPL36 PE=1 SV=3	105	3	2	3	2	7.14286	4.7619	7.14286	4.6176	-0.0150502	131.052	0.485313	1.04301	Others
sp|P08861|CEL3B_HUMAN	807	C	17	0	CELA3B	Chymotrypsin-like elastase family member 3B OS=Homo sapiens OX=9606 GN=CELA3B PE=1 SV=3	270	1	3	2	2	0.925926	2.77778	1.85185	1.79574	-0.0142645	20.917	0.490358	1.02809	Others
sp|Q7M3E1|CTRC_BOVIN_contaminant	318	C	13	7	CTRC	Chymotrypsin-C OS=Bos taurus GN=CTRC PE=1 SV=2	268	1	6	4	3	0.932836	5.59701	3.73134	2.7137	-0.014415	31.5114	0.494249	1.01669	Others
sp|O75530-2|EED_HUMAN	219	C	0	23	EED	Isoform 2 of Polycomb protein EED OS=Homo sapiens OX=9606 GN=EED	466	0	0	9	9	0	0	4.82833	4.68201	2.52486	24.7003	0.00489669	7.67398	PRC2
sp|Q15022|SUZ12_HUMAN	121	C	0	16	SUZ12	Polycomb protein SUZ12 OS=Homo sapiens OX=9606 GN=SUZ12 PE=1 SV=3	739	0	0	8	7	0	0	2.70636	2.29631	1.8079	9.47587	0.0260328	5.26353	PRC2
sp|Q9Y4W2|LAS1L_HUMAN	356	C	0	19	LAS1L	Ribosomal biogenesis protein LAS1L OS=Homo sapiens OX=9606 GN=LAS1L PE=1 SV=2	734	0	0	5	5	0	0	1.703	1.65139	1.42072	7.29481	0.00489669	7.67398	Rixosome
sp|Q8IZL8|PELP1_HUMAN	162	C	0	40	PELP1	Proline-, glutamic acid- and leucine-rich protein 1 OS=Homo sapiens OX=9606 GN=PELP1 PE=1 SV=2	1130	1	0	9	9	0.221239	0	1.99115	1.93081	1.41471	5.24068	0.013522	6.20854	Rixosome
sp|Q5SY16|NOL9_HUMAN	611	C	13	0	NOL9	Polynucleotide 5'-hydroxyl-kinase NOL9 OS=Homo sapiens OX=9606 GN=NOL9 PE=1 SV=1	702	1	1	3	4	0.356125	0.356125	1.06838	1.38133	0.714221	6.33862	0.056727	4.13982	Rixosome
