# Supplementary material for: Genomic context– and H2AK119 ubiquitination–dependent inheritance of human Polycomb silencing
Source: Sci Adv. 2024 May 8;10(19):eadl4529. doi: 10.1126/sciadv.adl4529 (PMC11078181; doi:10.1126/sciadv.adl4529)
Supplement: Supplementary file 2 — Tables S10 and S11 [file sciadv.adl4529_tables_s10_and_s11.zip › adl4529_table_s11.xlsx]

## Sheet: Sheet1
Table S11-List of AlphaFold Predictions and the quality control scores in this study
Number	Component_1	Component_2	Component_1_UniProtKB ID	Component_2_UniProtKB ID	pLDDT_Avg	pTM_Avg	ipTM_Avg	pLDDT_1	pTM_1	ipTM_1	pLDDT_2	pTM_2	ipTM_2	pLDDT_3	pTM_3	ipTM_3	pLDDT_4	pTM_4	ipTM_4	pLDDT_5	pTM_5	ipTM_5	Interaction_note	Recycle number	Greedy used for pairing strategy?
1	AEBP2	AEBP2	Q6ZN18	Q6ZN18	34.36	0.2052	0.151	34	0.209	0.159	32.8	0.211	0.156	34.3	0.201	0.149	34.9	0.204	0.148	35.8	0.201	0.143	Low confidence interaction	5	Yes
2	AEBP2	BCOR	Q6ZN18	Q6W2J9	26.8	0.2672	0.252	26.1	0.28	0.308	26.4	0.271	0.269	28.5	0.272	0.245	26.1	0.257	0.226	26.9	0.256	0.212	Low confidence interaction	5	No
3	AEBP2	BCORL	Q6ZN18	Q5H9F3	26.22	0.2714	0.2884	25.1	0.281	0.347	26.6	0.275	0.302	25.8	0.273	0.298	27.3	0.271	0.269	26.3	0.257	0.226	Low confidence interaction	5	No
4	AEBP2	CBX2	Q6ZN18	Q14781	31.8	0.2042	0.176	31.8	0.215	0.219	32.9	0.201	0.176	32	0.197	0.172	31.3	0.208	0.164	31	0.2	0.149	Low confidence interaction	5	Yes
5	AEBP2	CBX4	Q6ZN18	O00257	30.42	0.2062	0.1598	30.8	0.214	0.2	29.3	0.21	0.153	30.8	0.2	0.155	30.2	0.202	0.149	31	0.205	0.142	Low confidence interaction	5	Yes
6	AEBP2	CBX6	Q6ZN18	O95503	33.58	0.2116	0.1506	32.3	0.22	0.178	33.8	0.217	0.147	35.1	0.207	0.149	33.1	0.207	0.148	33.6	0.207	0.131	Low confidence interaction	5	Yes
7	AEBP2	CBX7	Q6ZN18	O95931	37.02	0.215	0.1516	36.4	0.213	0.238	37.4	0.219	0.143	37.4	0.22	0.136	36.9	0.211	0.122	37	0.212	0.119	Low confidence interaction	5	Yes
8	AEBP2	CBX8	Q6ZN18	Q9HC52	34.42	0.2092	0.153	36.1	0.208	0.188	35.4	0.205	0.156	34.3	0.216	0.144	33.5	0.205	0.142	32.8	0.212	0.135	Low confidence interaction	5	Yes
9	AEBP2	EED	Q6ZN18	O75530	54.44	0.4672	0.3664	55.1	0.474	0.529	53.7	0.477	0.526	53	0.471	0.324	55.2	0.462	0.261	55.2	0.452	0.192	Moderate confidence interaction	5	Yes
10	AEBP2	EZH1	Q6ZN18	Q92800	51.54	0.4396	0.212	51.3	0.441	0.266	51.7	0.446	0.208	51.2	0.434	0.201	52	0.443	0.199	51.5	0.434	0.186	Low confidence interaction	5	Yes
11	AEBP2	EZH2	Q6ZN18	Q15910	51.52	0.4404	0.222	51.5	0.453	0.28	52.2	0.439	0.241	51.3	0.439	0.235	50.4	0.429	0.183	52.2	0.442	0.171	Low confidence interaction	5	Yes
12	AEBP2	KDM2B	Q6ZN18	Q8NHM5	50.58	0.355	0.2116	52.1	0.362	0.222	49.7	0.351	0.216	50.9	0.354	0.209	48.8	0.354	0.209	51.4	0.354	0.202	Low confidence interaction	5	Yes
13	AEBP2	MTF2	Q6ZN18	Q9Y483	45.04	0.381	0.1918	45.5	0.386	0.217	45.2	0.382	0.201	43.9	0.376	0.197	44.3	0.383	0.175	46.3	0.378	0.169	Low confidence interaction	5	Yes
14	AEBP2	PCGF1	Q6ZN18	Q9BSM1	46.4	0.2578	0.1956	46.7	0.259	0.223	46.7	0.252	0.211	46.4	0.269	0.201	46.1	0.254	0.175	46.1	0.255	0.168	Low confidence interaction	5	Yes
15	AEBP2	PCGF2	Q6ZN18	P35227	44.96	0.2852	0.2424	46.8	0.316	0.323	46.3	0.295	0.273	45.3	0.283	0.254	43.9	0.278	0.198	42.5	0.254	0.164	Low confidence interaction	5	Yes
16	AEBP2	PCGF3	Q6ZN18	Q3KNV8	47.3	0.2282	0.1578	46.8	0.233	0.23	46.7	0.228	0.149	46.8	0.228	0.143	48.8	0.225	0.141	47.4	0.227	0.126	Low confidence interaction	5	Yes
17	AEBP2	PCGF4	Q6ZN18	P35226	45.52	0.2946	0.165	46.9	0.288	0.209	45.1	0.296	0.17	45.6	0.319	0.145	44.6	0.284	0.153	45.4	0.286	0.148	Low confidence interaction	5	Yes
18	AEBP2	PCGF5	Q6ZN18	Q86SE9	46.18	0.247	0.2022	47.5	0.295	0.408	45.1	0.243	0.174	46.1	0.243	0.161	45.1	0.227	0.136	47.1	0.227	0.132	Low confidence interaction	5	Yes
19	AEBP2	PCGF6	Q6ZN18	Q9BYE7	43.36	0.2742	0.2534	45.1	0.361	0.475	43.9	0.307	0.251	42.2	0.242	0.196	43.2	0.227	0.191	42.4	0.234	0.154	Low confidence interaction	5	Yes
20	AEBP2	PHC1	Q6ZN18	P78364	28.22	0.2116	0.1988	28.4	0.209	0.236	26.3	0.217	0.195	27.8	0.21	0.191	29.3	0.213	0.186	29.3	0.209	0.186	Low confidence interaction	5	Yes
21	AEBP2	PHC2	Q6ZN18	Q8IXK0	30.12	0.2202	0.2248	30.8	0.232	0.261	30.8	0.223	0.247	28.1	0.211	0.23	30.5	0.221	0.214	30.4	0.214	0.172	Low confidence interaction	5	Yes
22	AEBP2	PHC3	Q6ZN18	Q8NDX5	28.6	0.2184	0.2334	26.9	0.218	0.245	28.6	0.235	0.239	30	0.214	0.23	28.3	0.209	0.229	29.2	0.216	0.224	Low confidence interaction	5	Yes
23	AEBP2	RBBP4	Q6ZN18	Q09028	55.7	0.5126	0.448	56.4	0.527	0.634	55.1	0.526	0.601	55.7	0.535	0.578	55.8	0.49	0.237	55.5	0.485	0.19	Moderate confidence interaction	5	Yes
24	AEBP2	RBBP7	Q6ZN18	Q16576	56.12	0.5078	0.392	59.2	0.559	0.732	55	0.51	0.439	55.2	0.507	0.427	55.4	0.482	0.186	55.8	0.481	0.176	Moderate confidence interaction	5	Yes
25	AEBP2	RING1A	Q6ZN18	Q06587	43.02	0.241	0.2056	43.6	0.255	0.25	43.9	0.25	0.244	43.4	0.239	0.209	41.2	0.229	0.174	43	0.232	0.151	Low confidence interaction	5	Yes
26	AEBP2	RING1B	Q6ZN18	Q99496	44.18	0.2314	0.1826	43.7	0.24	0.235	43.1	0.226	0.177	46.5	0.235	0.171	45.1	0.228	0.17	42.5	0.228	0.16	Low confidence interaction	5	Yes
27	AEBP2	RYBP	Q6ZN18	Q8N488	39.04	0.2522	0.2212	39.8	0.269	0.251	39.2	0.247	0.226	40.5	0.246	0.221	37.8	0.249	0.205	37.9	0.25	0.203	Low confidence interaction	5	Yes
28	AEBP2	SCMH1	Q6ZN18	Q96GD3	47.54	0.3052	0.1664	45.8	0.309	0.194	48	0.308	0.164	48.7	0.303	0.16	48.8	0.305	0.157	46.4	0.301	0.157	Low confidence interaction	5	Yes
29	AEBP2	SCML1	Q6ZN18	Q9UN30	37.14	0.2074	0.1456	36	0.214	0.148	35.5	0.208	0.147	37.9	0.201	0.148	38.2	0.21	0.145	38.1	0.204	0.14	Low confidence interaction	5	Yes
30	AEBP2	SCML2	Q6ZN18	Q9UQR0	46.32	0.3028	0.1742	45.1	0.306	0.217	45.2	0.306	0.174	47	0.305	0.166	46.4	0.299	0.158	47.9	0.298	0.156	Low confidence interaction	5	Yes
31	AEBP2	SUZ12	Q6ZN18	Q15022	49.86	0.3678	0.4124	52.5	0.436	0.472	50.1	0.368	0.415	49.6	0.353	0.408	50.2	0.358	0.404	46.9	0.324	0.363	Known interaction	5	Yes
32	AEBP2	USP7	Q6ZN18	Q93009	66.76	0.4826	0.3614	68.6	0.524	0.444	67.4	0.488	0.41	66.2	0.476	0.387	64.8	0.436	0.337	66.8	0.489	0.229	Moderate confidence interaction	5	Yes
33	AEBP2	YAF2	Q6ZN18	Q8IY57	40.84	0.259	0.248	42.3	0.268	0.27	40.9	0.266	0.258	41.5	0.259	0.255	40.5	0.249	0.238	39	0.253	0.219	Low confidence interaction	5	Yes
34	BCOR	BCOR	Q6W2J9	Q6W2J9	24.02	0.2834	0.2706	24.8	0.286	0.283	23.8	0.291	0.28	26	0.289	0.277	22.5	0.276	0.261	23	0.275	0.252	Low confidence interaction	5	No
35	BCOR	BCORL	Q6W2J9	Q5H9F3	23.2	0.2838	0.2586	23.7	0.292	0.277	23.2	0.284	0.264	21.8	0.281	0.256	25.2	0.284	0.253	22.1	0.278	0.243	Low confidence interaction	5	No
36	BCOR	CBX2	Q6W2J9	Q14781	25.46	0.2682	0.252	25.7	0.272	0.277	27	0.273	0.256	24.5	0.265	0.25	25.6	0.267	0.248	24.5	0.264	0.229	Low confidence interaction	5	No
37	BCOR	CBX4	Q6W2J9	O00257	25.2	0.2706	0.2458	25.3	0.27	0.296	24.6	0.274	0.246	24.5	0.267	0.238	27	0.285	0.232	24.6	0.257	0.217	Low confidence interaction	5	No
38	BCOR	CBX6	Q6W2J9	O95503	26.08	0.2692	0.2758	25.5	0.272	0.308	26.4	0.277	0.283	28.1	0.277	0.271	25.4	0.263	0.265	25	0.257	0.252	Low confidence interaction	5	No
39	BCOR	CBX8	Q6W2J9	Q9HC52	26.42	0.2634	0.2768	28.2	0.268	0.305	25.8	0.268	0.285	26.2	0.252	0.267	25.3	0.257	0.266	26.6	0.272	0.261	Low confidence interaction	5	No
40	BCOR	EED	Q6W2J9	O75530	35.08	0.3392	0.453	35	0.329	0.566	33.8	0.347	0.537	35.2	0.347	0.425	34.8	0.333	0.378	36.6	0.34	0.359	Moderate confidence interaction	5	No
41	BCOR	EZH1	Q6W2J9	Q92800	34.78	0.338	0.3382	35.8	0.334	0.384	34.8	0.341	0.348	34.6	0.344	0.329	34.5	0.345	0.323	34.2	0.326	0.307	Moderate confidence interaction	5	No
42	BCOR	EZH2	Q6W2J9	Q15910	35.08	0.3436	0.372	35.1	0.362	0.434	36	0.336	0.377	34.5	0.339	0.36	35	0.336	0.358	34.8	0.345	0.331	Moderate confidence interaction	5	No
43	BCOR	PCGF5	Q6W2J9	Q86SE9	30.92	0.2794	0.5882	30.9	0.281	0.604	30.7	0.28	0.598	31	0.279	0.589	30	0.278	0.587	32	0.279	0.563	High confidence interaction	5	No
44	BCOR	PHC3	Q6W2J9	Q8NDX5	24.16	0.2664	0.2406	23.6	0.272	0.25	23.8	0.26	0.247	23.7	0.264	0.243	26.1	0.272	0.235	23.6	0.264	0.228	Low confidence interaction	5	No
45	BCOR	RING1B	Q6W2J9	Q99496	30.42	0.2786	0.421	32.1	0.29	0.435	30	0.274	0.424	30.8	0.284	0.417	29.8	0.282	0.415	29.4	0.263	0.414	Moderate confidence interaction	5	No
46	BCOR	SUZ12	Q6W2J9	Q15022	31.28	0.267	0.2408	32.9	0.275	0.255	31	0.267	0.253	31.7	0.268	0.233	30.2	0.264	0.234	30.6	0.261	0.229	Low confidence interaction	5	No
47	BCORL	BCORL	Q5H9F3	Q5H9F3	23.24	0.2816	0.2518	22.8	0.284	0.272	22	0.28	0.251	24.7	0.284	0.248	24.4	0.282	0.247	22.3	0.278	0.241	Low confidence interaction	5	No
48	BCORL	CBX6	Q5H9F3	O95503	25.36	0.2642	0.2756	25	0.271	0.299	27.1	0.274	0.294	24.6	0.266	0.278	25.1	0.256	0.26	25	0.254	0.247	Low confidence interaction	5	No
49	BCORL	EZH2	Q5H9F3	Q15910	34.5	0.3362	0.3648	34.4	0.349	0.411	34.6	0.338	0.403	34.4	0.326	0.392	35.2	0.336	0.323	33.9	0.332	0.295	Moderate confidence interaction	5	No
50	BCORL	KDM2B	Q5H9F3	Q8NHM5	37.08	0.343	0.339	40.1	0.384	0.439	38.7	0.359	0.407	35.5	0.325	0.294	34.4	0.322	0.28	36.7	0.325	0.275	Moderate confidence interaction	5	No
51	BCORL	PCGF1	Q5H9F3	Q9BSM1	31.02	0.2902	0.6614	31.2	0.292	0.681	31.7	0.291	0.669	29.9	0.291	0.664	31.6	0.292	0.654	30.7	0.285	0.639	Known interaction	5	No
52	BCORL	PCGF4	Q5H9F3	P35226	29.6	0.2802	0.4992	30.3	0.294	0.562	28.5	0.281	0.513	29.5	0.276	0.483	30.3	0.278	0.47	29.4	0.272	0.468	Moderate confidence interaction	5	No
53	BCORL	PHC2	Q5H9F3	Q8IXK0	24.14	0.2682	0.2508	23.8	0.265	0.256	23.8	0.273	0.253	23.4	0.265	0.252	25.6	0.273	0.248	24.1	0.265	0.245	Low confidence interaction	5	No
54	BCORL	PHC3	Q5H9F3	Q8NDX5	23.7	0.2664	0.2446	23.8	0.263	0.25	23.3	0.273	0.247	25.1	0.273	0.244	23.4	0.26	0.246	22.9	0.263	0.236	Low confidence interaction	5	No
55	BCORL	SUZ12	Q5H9F3	Q15022	31.14	0.2694	0.2648	31.5	0.273	0.284	32.7	0.276	0.279	29.8	0.265	0.273	30.7	0.266	0.259	31	0.267	0.229	Low confidence interaction	5	No
56	CBX2	BCORL	Q14781	Q5H9F3	24.38	0.2572	0.2326	25.8	0.267	0.251	24.3	0.26	0.236	23.7	0.253	0.235	23.9	0.253	0.228	24.2	0.253	0.213	Low confidence interaction	5	No
57	CBX2	CBX2	Q14781	Q14781	27.8	0.1924	0.1506	28.8	0.191	0.165	27.9	0.193	0.161	27.5	0.203	0.146	26.6	0.192	0.143	28.2	0.183	0.138	Low confidence interaction	5	Yes
58	CBX2	CBX8	Q14781	Q9HC52	27.7	0.1986	0.1634	29	0.204	0.177	29.3	0.196	0.164	26.3	0.193	0.162	28.3	0.19	0.16	25.6	0.21	0.154	Low confidence interaction	5	Yes
59	CBX2	EED	Q14781	O75530	49.98	0.4754	0.3926	51.6	0.483	0.541	49.7	0.474	0.429	49.9	0.481	0.363	49.1	0.472	0.347	49.6	0.467	0.283	Moderate confidence interaction	5	Yes
60	CBX2	KDM2B	Q14781	Q8NHM5	47.52	0.3542	0.227	49.1	0.363	0.247	48.5	0.349	0.248	46.6	0.353	0.221	46.2	0.353	0.211	47.2	0.353	0.208	Low confidence interaction	5	Yes
61	CBX2	MTF2	Q14781	Q9Y483	40.88	0.3748	0.2174	41.9	0.38	0.297	40.1	0.377	0.216	40.9	0.372	0.205	40.9	0.374	0.196	40.6	0.371	0.173	Low confidence interaction	5	Yes
62	CBX2	PCGF1	Q14781	Q9BSM1	38.88	0.2528	0.1814	38.4	0.268	0.237	39.1	0.251	0.172	38.7	0.238	0.173	39.3	0.258	0.163	38.9	0.249	0.162	Low confidence interaction	5	Yes
63	CBX2	PCGF2	Q14781	P35227	37.84	0.2736	0.2768	39.6	0.281	0.34	38	0.287	0.314	37.5	0.262	0.286	36.5	0.267	0.251	37.6	0.271	0.193	Low confidence interaction	5	Yes
64	CBX2	PCGF6	Q14781	Q9BYE7	37.5	0.2566	0.286	38.2	0.286	0.406	38.2	0.26	0.348	37.1	0.249	0.295	37	0.246	0.209	37	0.242	0.172	Low confidence interaction	5	Yes
65	CBX2	RING1A	Q14781	Q06587	37.62	0.237	0.234	40.4	0.261	0.377	37.2	0.239	0.283	35.8	0.235	0.178	37.5	0.227	0.166	37.2	0.223	0.166	Low confidence interaction	5	Yes
66	CBX2	SCMH1	Q14781	Q96GD3	43.86	0.3098	0.2072	44.4	0.313	0.288	44.2	0.318	0.22	42.5	0.308	0.185	44.4	0.306	0.175	43.8	0.304	0.168	Low confidence interaction	5	Yes
67	CBX4	BCORL	O00257	Q5H9F3	23.88	0.2572	0.2358	23.9	0.256	0.261	23.8	0.263	0.245	25.2	0.264	0.237	23	0.254	0.23	23.5	0.249	0.206	Low confidence interaction	5	No
68	CBX4	CBX2	O00257	Q14781	25.7	0.213	0.1988	26	0.251	0.24	27.6	0.203	0.224	24.6	0.206	0.179	26	0.2	0.178	24.3	0.205	0.173	Low confidence interaction	5	Yes
69	CBX4	CBX4	O00257	O00257	25	0.1978	0.1502	25.4	0.21	0.167	24.4	0.204	0.15	24.1	0.196	0.148	26.4	0.192	0.143	24.7	0.187	0.143	Low confidence interaction	5	Yes
70	CBX4	CBX7	O00257	O95931	28.74	0.196	0.1968	29.6	0.209	0.284	30.6	0.199	0.233	28	0.195	0.166	26.6	0.196	0.161	28.9	0.181	0.14	Low confidence interaction	5	Yes
71	CBX4	EED	O00257	O75530	48.84	0.473	0.5752	49.5	0.479	0.721	49.8	0.481	0.662	48.3	0.469	0.619	48.2	0.471	0.479	48.4	0.465	0.395	High confidence interaction	5	Yes
72	CBX4	PCGF1	O00257	Q9BSM1	38.44	0.2484	0.177	38.7	0.243	0.199	38.9	0.25	0.188	38.7	0.251	0.179	37.5	0.245	0.167	38.4	0.253	0.152	Low confidence interaction	5	Yes
73	CBX4	PCGF3	O00257	Q3KNV8	41.2	0.2514	0.3496	41.8	0.255	0.46	44.5	0.29	0.448	40.7	0.246	0.459	40	0.239	0.236	39	0.227	0.145	Moderate confidence interaction	5	Yes
74	CBX4	PCGF5	O00257	Q86SE9	37.38	0.2416	0.2628	38.3	0.253	0.401	36.8	0.245	0.336	36.6	0.248	0.275	37.8	0.229	0.154	37.4	0.233	0.148	Low confidence interaction	5	Yes
75	CBX4	PCGF6	O00257	Q9BYE7	37.5	0.256	0.3426	37.9	0.252	0.362	37.5	0.277	0.349	38.2	0.27	0.335	36.7	0.243	0.338	37.2	0.238	0.329	Moderate confidence interaction	5	Yes
76	CBX4	PHC1	O00257	P78364	24.76	0.2336	0.2388	25.2	0.252	0.284	25.3	0.247	0.266	22.8	0.238	0.248	26.1	0.215	0.211	24.4	0.216	0.185	Low confidence interaction	5	Yes
77	CBX4	PHC2	O00257	Q8IXK0	25.46	0.247	0.2584	26.1	0.254	0.287	26.2	0.25	0.271	25.9	0.247	0.261	23.5	0.244	0.246	25.6	0.24	0.227	Low confidence interaction	5	Yes
78	CBX4	RING1A	O00257	Q06587	38	0.2528	0.3706	38.6	0.255	0.373	36.8	0.258	0.371	38.6	0.249	0.371	37.8	0.25	0.37	38.2	0.252	0.368	Known interaction	5	Yes
79	CBX4	RING1B	O00257	Q99496	38.06	0.26	0.4006	38	0.26	0.41	39.8	0.255	0.406	38.5	0.253	0.403	39	0.249	0.403	35	0.283	0.381	Known interaction	5	Yes
80	CBX4	RYBP	O00257	Q8N488	29.06	0.1976	0.1852	31.2	0.203	0.238	29.5	0.208	0.209	27.9	0.196	0.171	27.6	0.196	0.161	29.1	0.185	0.147	Low confidence interaction	5	Yes
81	CBX4	SUZ12	O00257	Q15022	42.68	0.2856	0.253	43.9	0.3	0.289	43.6	0.296	0.269	43.2	0.283	0.272	40.8	0.274	0.269	41.9	0.275	0.166	Low confidence interaction	5	Yes
82	CBX4	USP7	O00257	Q93009	63.14	0.4712	0.407	64.6	0.505	0.521	62.9	0.472	0.478	62.9	0.43	0.426	62.6	0.461	0.363	62.7	0.488	0.247	Moderate confidence interaction	5	Yes
83	CBX6	CBX2	O95503	Q14781	27.18	0.2042	0.1872	29.1	0.205	0.212	27.5	0.209	0.205	27.5	0.197	0.185	26.5	0.202	0.176	25.3	0.208	0.158	Low confidence interaction	5	Yes
84	CBX6	CBX4	O95503	O00257	26.82	0.2048	0.1894	28	0.212	0.239	25.1	0.206	0.21	26.2	0.211	0.168	26.8	0.199	0.166	28	0.196	0.164	Low confidence interaction	5	Yes
85	CBX6	CBX6	O95503	O95503	32.38	0.2394	0.204	33.8	0.282	0.25	35	0.209	0.231	32	0.26	0.202	31.5	0.244	0.202	29.6	0.202	0.135	Low confidence interaction	5	Yes
86	CBX6	CBX7	O95503	O95931	32.64	0.2138	0.1762	33.3	0.241	0.233	34.2	0.215	0.186	35.7	0.202	0.163	30.9	0.206	0.155	29.1	0.205	0.144	Low confidence interaction	5	Yes
87	CBX6	CBX8	O95503	Q9HC52	29.8	0.204	0.1672	31	0.211	0.18	32.4	0.207	0.171	27.1	0.211	0.167	28.3	0.196	0.164	30.2	0.195	0.154	Low confidence interaction	5	Yes
88	CBX6	EED	O95503	O75530	54.84	0.5284	0.4854	55.6	0.533	0.639	55.2	0.538	0.579	54.2	0.523	0.465	55.8	0.529	0.374	53.4	0.519	0.37	Moderate confidence interaction	5	Yes
89	CBX6	KDM2B	O95503	Q8NHM5	50.54	0.3614	0.2372	52.1	0.356	0.287	50	0.358	0.248	51.5	0.367	0.228	49.8	0.363	0.217	49.3	0.363	0.206	Low confidence interaction	5	Yes
90	CBX6	MTF2	O95503	Q9Y483	44.7	0.3966	0.1932	45.2	0.406	0.246	46.4	0.4	0.203	44.4	0.39	0.193	44.2	0.397	0.176	43.3	0.39	0.148	Low confidence interaction	5	Yes
91	CBX6	PCGF1	O95503	Q9BSM1	44.54	0.2822	0.238	47.3	0.312	0.511	43.2	0.292	0.218	44	0.28	0.17	43.7	0.258	0.157	44.5	0.269	0.134	Low confidence interaction	5	Yes
92	CBX6	PCGF2	O95503	P35227	43.84	0.3	0.3342	45.1	0.313	0.418	44.3	0.297	0.394	44	0.304	0.388	43.9	0.307	0.325	41.9	0.279	0.146	Moderate confidence interaction	5	Yes
93	CBX6	PCGF4	O95503	P35226	44.16	0.3166	0.3584	44.8	0.371	0.527	45.5	0.322	0.413	44.4	0.311	0.339	43.8	0.289	0.324	42.3	0.29	0.189	Known interaction	5	Yes
94	CBX6	PHC1	O95503	P78364	27.62	0.2524	0.3108	30.2	0.28	0.35	26.7	0.251	0.316	25.8	0.241	0.299	27.3	0.245	0.297	28.1	0.245	0.292	Moderate confidence interaction	5	Yes
95	CBX6	PHC2	O95503	Q8IXK0	27.08	0.2306	0.2482	28.4	0.24	0.295	28.8	0.246	0.289	26.3	0.239	0.275	25.5	0.208	0.193	26.4	0.22	0.189	Low confidence interaction	5	Yes
96	CBX6	PHC3	O95503	Q8NDX5	26.94	0.2474	0.3022	27.3	0.257	0.326	26.8	0.251	0.312	27.3	0.247	0.306	25.8	0.245	0.3	27.5	0.237	0.267	Moderate confidence interaction	5	Yes
97	CBX6	RYBP	O95503	Q8N488	34.5	0.2104	0.1634	33.9	0.211	0.177	36.7	0.212	0.172	33.8	0.201	0.174	34.3	0.217	0.165	33.8	0.211	0.129	Low confidence interaction	5	Yes
98	CBX6	SCMH1	O95503	Q96GD3	47	0.3144	0.177	46.5	0.315	0.216	46.2	0.319	0.185	48.3	0.315	0.177	46.8	0.311	0.155	47.2	0.312	0.152	Low confidence interaction	5	Yes
99	CBX6	SUZ12	O95503	Q15022	46.74	0.2966	0.2366	47.8	0.311	0.263	45.2	0.276	0.247	45.8	0.282	0.233	47.8	0.307	0.223	47.1	0.307	0.217	Low confidence interaction	5	Yes
100	CBX6	USP7	O95503	Q93009	67.82	0.499	0.3218	69.1	0.526	0.403	67.2	0.508	0.363	67.1	0.486	0.311	68.9	0.525	0.293	66.8	0.45	0.239	Moderate confidence interaction	5	Yes
101	CBX7	BCOR	O95931	Q6W2J9	27.34	0.2716	0.2614	26.9	0.27	0.279	26.2	0.269	0.279	27.5	0.273	0.267	28.9	0.285	0.238	27.2	0.261	0.244	Low confidence interaction	5	No
102	CBX7	BCORL	O95931	Q5H9F3	26.3	0.2566	0.268	26.1	0.262	0.282	25.4	0.255	0.279	26.8	0.255	0.275	27.1	0.263	0.258	26.1	0.248	0.246	Low confidence interaction	5	No
103	CBX7	CBX2	O95931	Q14781	28.94	0.2082	0.19	28.3	0.231	0.226	32.3	0.204	0.219	31	0.206	0.181	26.3	0.199	0.165	26.8	0.201	0.159	Low confidence interaction	5	Yes
104	CBX7	CBX7	O95931	O95931	37.62	0.2188	0.1214	39	0.214	0.144	35.8	0.233	0.133	35.2	0.229	0.116	40.3	0.218	0.113	37.8	0.2	0.101	Low confidence interaction	5	Yes
105	CBX7	CBX8	O95931	Q9HC52	33.62	0.2066	0.1662	36.1	0.193	0.19	30.3	0.213	0.184	35.2	0.215	0.166	36	0.215	0.162	30.5	0.197	0.129	Low confidence interaction	5	Yes
106	CBX7	MTF2	O95931	Q9Y483	49.32	0.4352	0.1824	49.7	0.441	0.251	50.7	0.433	0.177	48.1	0.438	0.164	48.8	0.437	0.161	49.3	0.427	0.159	Low confidence interaction	5	Yes
107	CBX7	PCGF2	O95931	P35227	50.96	0.3288	0.3762	52.3	0.334	0.393	50.7	0.329	0.387	51.1	0.326	0.386	50.3	0.317	0.364	50.4	0.338	0.351	Moderate confidence interaction	5	Yes
108	CBX7	PCGF3	O95931	Q3KNV8	57.72	0.3142	0.4304	57.4	0.315	0.433	58.8	0.319	0.432	57.1	0.314	0.432	57.2	0.313	0.428	58.1	0.31	0.427	Moderate confidence interaction	5	Yes
109	CBX7	PCGF5	O95931	Q86SE9	53.64	0.3338	0.4514	54.1	0.344	0.46	53.3	0.336	0.455	54.2	0.336	0.453	53.8	0.328	0.448	52.8	0.325	0.441	Moderate confidence interaction	5	Yes
110	CBX7	PCGF6	O95931	Q9BYE7	49.66	0.2926	0.3432	49.1	0.295	0.347	49.7	0.292	0.346	49.4	0.289	0.343	50.8	0.289	0.344	49.3	0.298	0.336	Moderate confidence interaction	5	Yes
111	CBX7	PHC1	O95931	P78364	28.38	0.2294	0.3068	27.5	0.241	0.388	27.2	0.23	0.309	29.5	0.234	0.292	28.9	0.228	0.292	28.8	0.214	0.253	Moderate confidence interaction	5	Yes
112	CBX7	RING1A	O95931	Q06587	50.56	0.296	0.3416	50.9	0.3	0.348	49.8	0.301	0.34	51	0.294	0.342	50.6	0.293	0.34	50.5	0.292	0.338	Known interaction	5	Yes
113	CBX7	RING1B	O95931	Q99496	53.56	0.3034	0.3714	55.1	0.309	0.377	53.2	0.311	0.375	53.5	0.302	0.374	53.2	0.3	0.368	52.8	0.295	0.363	Known interaction	5	Yes
114	CBX7	RYBP	O95931	Q8N488	41	0.2104	0.1762	41.3	0.204	0.215	41.8	0.213	0.2	40.7	0.207	0.185	41.9	0.211	0.153	39.3	0.217	0.128	Low confidence interaction	5	Yes
115	CBX7	USP7	O95931	Q93009	72.5	0.5234	0.2	73.3	0.54	0.207	72.7	0.531	0.208	73.1	0.546	0.194	71.8	0.482	0.205	71.6	0.518	0.186	Low confidence interaction	5	Yes
116	CBX8	BCORL	Q9HC52	Q5H9F3	25.48	0.2602	0.2672	26.9	0.278	0.312	25.7	0.26	0.287	25.2	0.262	0.268	24.2	0.25	0.239	25.4	0.251	0.23	Low confidence interaction	5	No
117	CBX8	CBX4	Q9HC52	O00257	27.06	0.1988	0.1632	26.9	0.196	0.177	27.1	0.198	0.174	26.8	0.207	0.159	26.6	0.201	0.155	27.9	0.192	0.151	Low confidence interaction	5	Yes
118	CBX8	CBX8	Q9HC52	Q9HC52	33.32	0.1954	0.15	34.9	0.199	0.184	33.7	0.19	0.164	31	0.198	0.142	31.1	0.196	0.13	35.9	0.194	0.13	Low confidence interaction	5	Yes
119	CBX8	EED	Q9HC52	O75530	55.62	0.517	0.356	56.3	0.512	0.414	54.8	0.511	0.403	55.5	0.516	0.362	56.4	0.519	0.303	55.1	0.527	0.298	Moderate confidence interaction	5	Yes
120	CBX8	PCGF2	Q9HC52	P35227	44.7	0.2984	0.394	45.1	0.304	0.412	45.3	0.297	0.399	45.7	0.3	0.392	43.5	0.297	0.388	43.9	0.294	0.379	Known interaction	5	Yes
121	CBX8	PCGF3	Q9HC52	Q3KNV8	49.28	0.2784	0.4472	49.5	0.282	0.453	49.4	0.281	0.452	49.4	0.275	0.446	50	0.275	0.445	48.1	0.279	0.44	Moderate confidence interaction	5	Yes
122	CBX8	PCGF4	Q9HC52	P35226	47	0.337	0.4774	47.6	0.368	0.537	48.2	0.358	0.513	45.6	0.325	0.462	47.4	0.322	0.451	46.2	0.312	0.424	Known interaction	5	Yes
123	CBX8	PCGF5	Q9HC52	Q86SE9	46.68	0.2908	0.4658	47.4	0.301	0.477	47.2	0.297	0.475	47.1	0.291	0.473	45.4	0.285	0.458	46.3	0.28	0.446	Known interaction	5	Yes
124	CBX8	PCGF6	Q9HC52	Q9BYE7	43.66	0.2806	0.3854	44.5	0.315	0.456	42.7	0.282	0.403	45	0.269	0.367	43.3	0.271	0.364	42.8	0.266	0.337	Moderate confidence interaction	5	Yes
125	CBX8	PHC1	Q9HC52	P78364	27.48	0.2404	0.287	27.9	0.269	0.337	27.7	0.251	0.307	28.1	0.241	0.298	25.9	0.241	0.292	27.8	0.2	0.201	Low confidence interaction	5	Yes
126	CBX8	PHC2	Q9HC52	Q8IXK0	26.92	0.2274	0.2508	28.5	0.241	0.279	25.2	0.233	0.272	25.9	0.236	0.259	28.4	0.207	0.227	26.6	0.22	0.217	Low confidence interaction	5	Yes
127	CBX8	RING1A	Q9HC52	Q06587	43.76	0.2786	0.3674	44.5	0.298	0.397	44.4	0.275	0.364	42.7	0.274	0.362	43.1	0.278	0.36	44.1	0.268	0.354	Known interaction	5	Yes
128	CBX8	RING1B	Q9HC52	Q99496	45.54	0.2726	0.3848	45.3	0.279	0.393	47	0.275	0.388	48.1	0.272	0.387	43.5	0.272	0.383	43.8	0.265	0.373	Known interaction	5	Yes
129	CBX8	RYBP	Q9HC52	Q8N488	35.78	0.2036	0.1828	35.9	0.216	0.199	37	0.198	0.202	35	0.204	0.185	35.7	0.199	0.181	35.3	0.201	0.147	Low confidence interaction	5	Yes
130	CBX8	USP7	Q9HC52	Q93009	68.1	0.4974	0.2342	68.7	0.513	0.262	67.4	0.489	0.257	67.8	0.469	0.241	68.5	0.521	0.206	68.1	0.495	0.205	Low confidence interaction	5	Yes
131	EED	BCORL	O75530	Q5H9F3	34.46	0.3408	0.5232	34.8	0.346	0.661	35.7	0.348	0.604	34.6	0.343	0.544	34.8	0.332	0.483	32.4	0.335	0.324	High confidence interaction	5	No
132	EED	CBX7	O75530	O95931	62.08	0.5858	0.3926	63.2	0.591	0.479	62.2	0.584	0.453	62	0.585	0.391	61.7	0.593	0.363	61.3	0.576	0.277	Moderate confidence interaction	5	Yes
133	EED	EED	O75530	O75530	78.92	0.48	0.1452	79.4	0.485	0.171	79.1	0.489	0.162	78.4	0.479	0.14	78.8	0.477	0.134	78.9	0.47	0.119	Low confidence interaction	5	Yes
134	EED	EZH2	O75530	Q15910	74.8	0.7494	0.8244	74.1	0.75	0.832	75.6	0.763	0.827	74.4	0.744	0.824	75.6	0.755	0.819	74.3	0.735	0.82	Known interaction	5	Yes
135	EED	KDM2B	O75530	Q8NHM5	61.84	0.3684	0.3096	63	0.383	0.397	61.2	0.367	0.344	62.4	0.362	0.289	62	0.364	0.264	60.6	0.366	0.254	Moderate confidence interaction	5	Yes
136	EED	PCGF1	O75530	Q9BSM1	72.22	0.579	0.1938	72.2	0.583	0.21	72.8	0.584	0.209	71.8	0.58	0.194	72.2	0.576	0.182	72.1	0.572	0.174	Low confidence interaction	5	Yes
137	EED	PCGF3	O75530	Q3KNV8	73.38	0.5804	0.166	73	0.583	0.175	73.9	0.579	0.167	72.4	0.581	0.165	73.9	0.578	0.162	73.7	0.581	0.161	Low confidence interaction	5	Yes
138	EED	PCGF5	O75530	Q86SE9	71.82	0.5772	0.1832	71.7	0.584	0.203	72.9	0.582	0.199	71.4	0.579	0.181	72.2	0.571	0.171	70.9	0.57	0.162	Low confidence interaction	5	Yes
139	EED	PHC2	O75530	Q8IXK0	43.06	0.4064	0.5564	43.7	0.42	0.75	43.8	0.417	0.641	42.2	0.403	0.561	43	0.394	0.542	42.6	0.398	0.288	High confidence interaction	5	Yes
140	EED	PHC3	O75530	Q8NDX5	39.9	0.383	0.36	40.2	0.385	0.56	40	0.381	0.379	40.1	0.387	0.311	39.4	0.385	0.298	39.8	0.377	0.252	Moderate confidence interaction	5	Yes
141	EED	RING1A	O75530	Q06587	63.04	0.5106	0.2152	62.8	0.514	0.27	63.8	0.51	0.22	62.8	0.516	0.201	62.1	0.515	0.199	63.7	0.498	0.186	Low confidence interaction	5	Yes
142	EED	SCMH1	O75530	Q96GD3	66.28	0.431	0.4118	66.5	0.452	0.617	65.8	0.436	0.574	66.9	0.424	0.328	66.4	0.421	0.292	65.8	0.422	0.248	Moderate confidence interaction	5	Yes
143	EZH1	BCORL	Q92800	Q5H9F3	34.76	0.3452	0.3638	34.7	0.333	0.421	34.2	0.353	0.375	34.6	0.36	0.361	35.4	0.35	0.364	34.9	0.33	0.298	Moderate confidence interaction	5	No
144	EZH1	CBX2	Q92800	Q14781	48.4	0.4396	0.2342	48.7	0.438	0.307	48.8	0.444	0.255	48.9	0.443	0.211	47.6	0.432	0.21	48	0.441	0.188	Low confidence interaction	5	Yes
145	EZH1	CBX4	Q92800	O00257	47.32	0.4358	0.3164	47.8	0.445	0.528	48.5	0.45	0.455	46.4	0.42	0.221	46.6	0.432	0.2	47.3	0.432	0.178	Moderate confidence interaction	5	Yes
146	EZH1	CBX6	Q92800	O95503	51.58	0.4664	0.2728	51.1	0.471	0.339	51.2	0.472	0.287	51.8	0.463	0.262	52.3	0.469	0.245	51.5	0.457	0.231	Low confidence interaction	5	Yes
147	EZH1	CBX7	Q92800	O95931	57.06	0.491	0.193	57.8	0.5	0.225	56.8	0.485	0.214	57	0.494	0.203	57.1	0.489	0.171	56.6	0.487	0.152	Low confidence interaction	5	Yes
148	EZH1	CBX8	Q92800	Q9HC52	52.8	0.4642	0.2972	53.9	0.484	0.336	52.7	0.474	0.338	51.7	0.426	0.34	53.5	0.476	0.305	52.2	0.461	0.167	Low confidence interaction	5	Yes
149	EZH1	EED	Q92800	O75530	75.82	0.7584	0.8226	75.8	0.765	0.827	74.8	0.757	0.828	76.3	0.761	0.821	76.6	0.763	0.819	75.6	0.746	0.818	Known interaction	5	Yes
150	EZH1	EZH1	Q92800	Q92800	58.64	0.372	0.1712	58.1	0.372	0.178	57.8	0.374	0.176	60.4	0.377	0.171	57	0.367	0.167	59.9	0.37	0.164	Low confidence interaction	5	Yes
151	EZH1	KDM2B	Q92800	Q8NHM5	58	0.3816	0.3632	58.8	0.436	0.535	56.6	0.365	0.381	57.6	0.36	0.378	59.4	0.397	0.303	57.6	0.35	0.219	Moderate confidence interaction	5	Yes
152	EZH1	MTF2	Q92800	Q9Y483	58.52	0.3872	0.1956	59.2	0.417	0.3	59.7	0.398	0.173	58.9	0.393	0.17	56.1	0.342	0.176	58.7	0.386	0.159	Low confidence interaction	5	Yes
153	EZH1	PCGF3	Q92800	Q3KNV8	63.88	0.4792	0.2214	66.5	0.485	0.346	63	0.474	0.248	63.3	0.479	0.177	63.7	0.487	0.17	62.9	0.471	0.166	Low confidence interaction	5	Yes
154	EZH1	PCGF4	Q92800	P35226	61.68	0.478	0.199	61.9	0.479	0.279	62.5	0.49	0.188	62.1	0.47	0.188	60.7	0.477	0.175	61.2	0.474	0.165	Low confidence interaction	5	Yes
155	EZH1	PCGF6	Q92800	Q9BYE7	60.02	0.4668	0.1862	59.8	0.469	0.211	59.9	0.477	0.19	60.9	0.472	0.184	60.3	0.462	0.178	59.2	0.454	0.168	Low confidence interaction	5	Yes
156	EZH1	PHC1	Q92800	P78364	40.16	0.3824	0.2834	38.8	0.37	0.324	40.8	0.396	0.304	40.9	0.384	0.277	40.2	0.375	0.273	40.1	0.387	0.239	Low confidence interaction	5	Yes
157	EZH1	PHC2	Q92800	Q8IXK0	42.96	0.399	0.2776	43.2	0.402	0.344	42.8	0.403	0.319	42.3	0.389	0.275	43.7	0.413	0.244	42.8	0.388	0.206	Low confidence interaction	5	Yes
158	EZH1	RING1A	Q92800	Q06587	58.46	0.4678	0.2854	59.7	0.488	0.455	57.8	0.484	0.291	57.7	0.458	0.24	58.3	0.455	0.222	58.8	0.454	0.219	Low confidence interaction	5	Yes
159	EZH1	RYBP	Q92800	Q8N488	59.76	0.532	0.375	60.4	0.564	0.472	60.8	0.539	0.458	60.4	0.524	0.426	59.1	0.519	0.333	58.1	0.514	0.186	Moderate confidence interaction	5	Yes
160	EZH1	SUZ12	Q92800	Q15022	61.76	0.5506	0.7294	62.8	0.565	0.737	62.6	0.554	0.735	61.8	0.548	0.729	62.2	0.549	0.723	59.4	0.537	0.723	Known interaction	5	Yes
161	EZH1	USP7	Q92800	Q93009	69.7	0.4308	0.2092	70.2	0.46	0.234	69.7	0.417	0.222	71	0.439	0.205	70.4	0.44	0.196	67.2	0.398	0.189	Low confidence interaction	5	Yes
162	EZH2	CBX2	Q15910	Q14781	48.18	0.4334	0.2446	49.1	0.446	0.261	48.1	0.423	0.259	47.8	0.44	0.25	47.6	0.423	0.242	48.3	0.435	0.211	Low confidence interaction	5	Yes
163	EZH2	CBX4	Q15910	O00257	48.18	0.4418	0.238	48.4	0.451	0.304	48.8	0.442	0.278	48.9	0.444	0.235	47.6	0.435	0.19	47.2	0.437	0.183	Low confidence interaction	5	Yes
164	EZH2	CBX6	Q15910	O95503	52.3	0.4632	0.2412	52.5	0.468	0.27	52.5	0.461	0.256	51.6	0.453	0.244	53.6	0.47	0.232	51.3	0.464	0.204	Low confidence interaction	5	Yes
165	EZH2	CBX7	Q15910	O95931	58.18	0.5018	0.2134	58.7	0.509	0.222	59.2	0.5	0.22	58.2	0.497	0.214	58.2	0.504	0.209	56.6	0.499	0.202	Low confidence interaction	5	Yes
166	EZH2	CBX8	Q15910	Q9HC52	52.52	0.47	0.2268	51.8	0.477	0.33	53.2	0.476	0.229	52	0.466	0.217	53.2	0.467	0.183	52.4	0.464	0.175	Low confidence interaction	5	Yes
167	EZH2	EZH1	Q15910	Q92800	56.1	0.3838	0.252	57.2	0.416	0.339	57.3	0.44	0.314	56.1	0.367	0.247	60.6	0.375	0.183	49.3	0.321	0.177	Low confidence interaction	5	Yes
168	EZH2	EZH2	Q15910	Q15910	58.74	0.3674	0.1642	57.9	0.371	0.173	60.9	0.372	0.17	60.1	0.368	0.162	56.5	0.364	0.162	58.3	0.362	0.154	Low confidence interaction	5	Yes
169	EZH2	MTF2	Q15910	Q9Y483	58.38	0.3924	0.1802	58.4	0.388	0.191	58	0.402	0.185	57.2	0.383	0.188	59.2	0.401	0.17	59.1	0.388	0.167	Low confidence interaction	5	Yes
170	EZH2	PCGF4	Q15910	P35226	60.58	0.4582	0.166	60.4	0.47	0.187	61.4	0.459	0.163	60.8	0.454	0.163	60.5	0.466	0.159	59.8	0.442	0.158	Low confidence interaction	5	Yes
171	EZH2	PCGF5	Q15910	Q86SE9	61.64	0.4546	0.1806	62	0.482	0.188	62.8	0.486	0.174	61.7	0.448	0.178	61.6	0.432	0.181	60.1	0.425	0.182	Low confidence interaction	5	Yes
172	EZH2	PHC1	Q15910	P78364	39.86	0.3766	0.2902	40.3	0.393	0.484	39.5	0.375	0.286	39.8	0.376	0.25	39.5	0.365	0.22	40.2	0.374	0.211	Low confidence interaction	5	Yes
173	EZH2	PHC2	Q15910	Q8IXK0	42.02	0.3822	0.221	42	0.381	0.265	41.8	0.388	0.219	41.6	0.375	0.22	42.7	0.383	0.202	42	0.384	0.199	Low confidence interaction	5	Yes
174	EZH2	RING1B	Q15910	Q99496	59.3	0.463	0.2246	61	0.468	0.33	59.3	0.482	0.25	59.2	0.463	0.219	57.7	0.446	0.167	59.3	0.456	0.157	Low confidence interaction	5	Yes
175	EZH2	RYBP	Q15910	Q8N488	59.3	0.5196	0.3334	60.6	0.534	0.463	60.4	0.53	0.423	60.5	0.532	0.414	57.2	0.494	0.194	57.8	0.508	0.173	Moderate confidence interaction	5	Yes
176	EZH2	SUZ12	Q15910	Q15022	61.28	0.5468	0.716	62.5	0.569	0.726	61.7	0.545	0.719	62.2	0.552	0.716	58.5	0.529	0.714	61.5	0.539	0.705	Known interaction	5	Yes
177	EZH2	USP7	Q15910	Q93009	70.1	0.4228	0.2118	69.4	0.418	0.239	68.9	0.406	0.217	70.9	0.433	0.208	70.7	0.436	0.202	70.6	0.421	0.193	Low confidence interaction	5	Yes
178	JARID2	AEBP2	Q92833	Q6ZN18	45.16	0.4434	0.2	45.7	0.442	0.211	45	0.446	0.205	43.6	0.444	0.201	45.9	0.442	0.198	45.6	0.443	0.185	Low confidence interaction	5	Yes
179	JARID2	BCOR	Q92833	Q6W2J9	34.36	0.3824	0.2842	34.6	0.396	0.389	32.7	0.377	0.274	34.7	0.378	0.255	34.2	0.38	0.253	35.6	0.381	0.25	Low confidence interaction	5	No
180	JARID2	BCORL	Q92833	Q5H9F3	33.76	0.3746	0.27	32.5	0.374	0.296	33.5	0.375	0.271	33.8	0.377	0.268	35	0.372	0.259	34	0.375	0.256	Low confidence interaction	5	No
181	JARID2	CBX2	Q92833	Q14781	42.58	0.4396	0.1902	43.4	0.442	0.201	42.6	0.44	0.192	42.8	0.44	0.191	41.6	0.434	0.187	42.5	0.442	0.18	Low confidence interaction	5	Yes
182	JARID2	CBX4	Q92833	O00257	42.2	0.4374	0.204	42.2	0.438	0.228	43	0.439	0.209	42.5	0.44	0.208	41	0.43	0.19	42.3	0.44	0.185	Low confidence interaction	5	Yes
183	JARID2	CBX6	Q92833	O95503	44.86	0.4574	0.2124	44.8	0.459	0.251	44.3	0.458	0.221	45.6	0.456	0.205	45.1	0.456	0.199	44.5	0.458	0.186	Low confidence interaction	5	Yes
184	JARID2	CBX7	Q92833	O95931	47.62	0.4798	0.228	47.2	0.474	0.34	47.4	0.484	0.224	47.7	0.481	0.207	48	0.477	0.191	47.8	0.483	0.178	Low confidence interaction	5	Yes
185	JARID2	CBX8	Q92833	Q9HC52	45.28	0.4592	0.1948	45.7	0.465	0.215	45.2	0.456	0.196	45.2	0.462	0.191	46.2	0.459	0.191	44.1	0.454	0.181	Low confidence interaction	5	Yes
186	JARID2	EED	Q92833	O75530	57.36	0.455	0.3392	56.9	0.454	0.437	58	0.456	0.43	57.2	0.452	0.298	56.9	0.459	0.276	57.8	0.454	0.255	Moderate confidence interaction	5	Yes
187	JARID2	EZH1	Q92833	Q92800	52.96	0.4266	0.524	55.3	0.433	0.604	53	0.43	0.56	52.6	0.424	0.501	52.2	0.425	0.479	51.7	0.421	0.476	Known interaction	5	Yes
188	JARID2	EZH2	Q92833	Q15910	53.64	0.435	0.554	54.8	0.446	0.589	53.4	0.448	0.583	54.7	0.437	0.562	53.7	0.423	0.551	51.6	0.421	0.485	Known interaction	5	Yes
189	JARID2	JARID2	Q92833	Q92833	49.7	0.3886	0.2172	49.6	0.392	0.223	49.9	0.388	0.22	50.2	0.389	0.217	49.6	0.391	0.214	49.2	0.383	0.212	Low confidence interaction	5	Yes
190	JARID2	KDM2B	Q92833	Q8NHM5	52.02	0.3952	0.3116	51.9	0.4	0.399	53.2	0.413	0.345	51.1	0.389	0.336	51.8	0.39	0.248	52.1	0.384	0.23	Moderate confidence interaction	5	Yes
191	JARID2	MTF2	Q92833	Q9Y483	51.64	0.43	0.3924	51.9	0.431	0.459	51.6	0.43	0.43	52.5	0.428	0.426	50.6	0.427	0.361	51.6	0.434	0.286	Moderate confidence interaction	5	Yes
192	JARID2	PCGF1	Q92833	Q9BSM1	51.86	0.4844	0.265	50.9	0.489	0.288	51.3	0.483	0.274	53	0.484	0.272	52.2	0.486	0.254	51.9	0.48	0.237	Low confidence interaction	5	Yes
193	JARID2	PCGF2	Q92833	P35227	50.22	0.4674	0.2204	50.4	0.467	0.269	50.9	0.47	0.214	48.6	0.466	0.211	50.6	0.465	0.206	50.6	0.469	0.202	Low confidence interaction	5	Yes
194	JARID2	PCGF3	Q92833	Q3KNV8	52.38	0.4856	0.2236	51.3	0.487	0.241	53.2	0.489	0.23	52.2	0.483	0.22	52.6	0.487	0.215	52.6	0.482	0.212	Low confidence interaction	5	Yes
195	JARID2	PCGF4	Q92833	P35226	50.62	0.4704	0.2094	49.7	0.471	0.216	50.8	0.475	0.209	50.9	0.472	0.209	50.8	0.471	0.208	50.9	0.463	0.205	Low confidence interaction	5	Yes
196	JARID2	PCGF5	Q92833	Q86SE9	51.54	0.48	0.2288	52.2	0.483	0.241	50.3	0.478	0.234	51.6	0.479	0.231	52	0.48	0.227	51.6	0.48	0.211	Low confidence interaction	5	Yes
197	JARID2	PCGF6	Q92833	Q9BYE7	50.48	0.4672	0.2192	50.7	0.467	0.26	50.7	0.468	0.229	50.2	0.468	0.215	50.5	0.466	0.202	50.3	0.467	0.19	Low confidence interaction	5	Yes
198	JARID2	PHC1	Q92833	P78364	37.88	0.4042	0.2198	37.4	0.403	0.226	38.1	0.408	0.224	39	0.407	0.222	37.1	0.399	0.219	37.8	0.404	0.208	Low confidence interaction	5	Yes
199	JARID2	PHC2	Q92833	Q8IXK0	39.68	0.4164	0.2224	39.4	0.42	0.271	40	0.421	0.227	39	0.413	0.208	40.5	0.416	0.205	39.5	0.412	0.201	Low confidence interaction	5	Yes
200	JARID2	PHC3	Q92833	Q8NDX5	38.36	0.4066	0.2216	38.6	0.409	0.242	37.8	0.404	0.23	37.8	0.405	0.223	39.4	0.408	0.208	38.2	0.407	0.205	Low confidence interaction	5	Yes
201	JARID2	RBBP4	Q92833	Q09028	58.32	0.462	0.4466	58.3	0.46	0.54	58.7	0.472	0.537	58.6	0.463	0.409	57.3	0.459	0.375	58.7	0.456	0.372	Moderate confidence interaction	5	Yes
202	JARID2	RBBP7	Q92833	Q16576	58.24	0.4604	0.348	57.7	0.461	0.407	57.9	0.455	0.342	58.4	0.468	0.337	58.6	0.46	0.332	58.6	0.458	0.322	Moderate confidence interaction	5	Yes
203	JARID2	RING1A	Q92833	Q06587	48.76	0.4576	0.2542	48.8	0.459	0.324	49.5	0.458	0.307	47.8	0.458	0.23	49.4	0.454	0.214	48.3	0.459	0.196	Low confidence interaction	5	Yes
204	JARID2	RING1B	Q92833	Q99496	49.9	0.4676	0.248	50.3	0.47	0.351	49.9	0.471	0.241	49.9	0.472	0.228	48.7	0.461	0.214	50.7	0.464	0.206	Low confidence interaction	5	Yes
205	JARID2	RYBP	Q92833	Q8N488	47.94	0.4882	0.2128	48.3	0.492	0.222	48.2	0.49	0.219	47.2	0.483	0.215	48.2	0.487	0.213	47.8	0.489	0.195	Low confidence interaction	5	Yes
206	JARID2	SCMH1	Q92833	Q96GD3	51.58	0.4292	0.2494	51.9	0.431	0.283	51.2	0.431	0.268	51.7	0.432	0.267	52.5	0.424	0.227	50.6	0.428	0.202	Low confidence interaction	5	Yes
207	JARID2	SUZ12	Q92833	Q15022	50.04	0.4212	0.3676	50.5	0.418	0.379	50.6	0.417	0.372	48.9	0.422	0.365	49.7	0.429	0.36	50.5	0.42	0.362	Known interaction	5	Yes
208	JARID2	USP7	Q92833	Q93009	62.24	0.3918	0.2302	61	0.396	0.239	61.9	0.394	0.232	63.8	0.392	0.232	63.1	0.387	0.225	61.4	0.39	0.223	Low confidence interaction	5	Yes
209	JARID2	YAF2	Q92833	Q8IY57	48.86	0.4956	0.2126	48.7	0.498	0.228	48.8	0.494	0.218	48.9	0.495	0.216	49.2	0.497	0.212	48.7	0.494	0.189	Low confidence interaction	5	Yes
210	KDM2B	BCOR	Q8NHM5	Q6W2J9	39.04	0.3494	0.4092	37.8	0.349	0.417	40.8	0.355	0.413	38.9	0.351	0.411	38.6	0.349	0.407	39.1	0.343	0.398	Known interaction	5	No
211	KDM2B	CBX4	Q8NHM5	O00257	47.1	0.3516	0.2288	46.1	0.348	0.254	46.2	0.353	0.24	48.6	0.357	0.224	46.7	0.351	0.223	47.9	0.349	0.203	Low confidence interaction	5	Yes
212	KDM2B	CBX7	Q8NHM5	O95931	54.48	0.3718	0.2672	55.4	0.371	0.371	54.2	0.371	0.282	55.5	0.378	0.235	54.4	0.368	0.225	52.9	0.371	0.223	Low confidence interaction	5	Yes
213	KDM2B	CBX8	Q8NHM5	Q9HC52	51	0.364	0.2378	51.7	0.359	0.289	52.2	0.371	0.237	49.6	0.365	0.223	50.3	0.36	0.224	51.2	0.365	0.216	Low confidence interaction	5	Yes
214	KDM2B	EZH2	Q8NHM5	Q15910	57.72	0.3668	0.3642	58.6	0.387	0.526	58.2	0.377	0.479	57	0.358	0.353	58.3	0.362	0.237	56.5	0.35	0.226	Moderate confidence interaction	5	Yes
215	KDM2B	KDM2B	Q8NHM5	Q8NHM5	55.1	0.336	0.2172	57	0.345	0.226	54.4	0.337	0.221	54.2	0.336	0.217	54.8	0.334	0.212	55.1	0.328	0.21	Low confidence interaction	5	Yes
216	KDM2B	MTF2	Q8NHM5	Q9Y483	55.18	0.354	0.2916	56.4	0.361	0.366	56.5	0.357	0.327	55.3	0.357	0.302	53.5	0.345	0.248	54.2	0.35	0.215	Low confidence interaction	5	Yes
217	KDM2B	PCGF1	Q8NHM5	Q9BSM1	59.26	0.3812	0.4668	58.4	0.391	0.517	59.5	0.379	0.498	60.2	0.39	0.486	59.7	0.373	0.485	58.5	0.373	0.348	Known interaction	5	Yes
218	KDM2B	PCGF2	Q8NHM5	P35227	56.72	0.3718	0.2934	59.2	0.378	0.517	57	0.376	0.254	56.2	0.365	0.239	55.8	0.378	0.233	55.4	0.362	0.224	Low confidence interaction	5	Yes
219	KDM2B	PCGF4	Q8NHM5	P35226	57	0.3688	0.2532	58.2	0.366	0.317	56.5	0.368	0.266	58.1	0.375	0.237	55.5	0.364	0.234	56.7	0.371	0.212	Low confidence interaction	5	Yes
220	KDM2B	PCGF5	Q8NHM5	Q86SE9	58.32	0.378	0.306	58.8	0.378	0.389	59.3	0.375	0.361	57.4	0.37	0.303	57.6	0.379	0.265	58.5	0.388	0.212	Moderate confidence interaction	5	Yes
221	KDM2B	PHC1	Q8NHM5	P78364	41.28	0.3362	0.2818	41.5	0.331	0.352	42.6	0.344	0.346	41.9	0.334	0.241	39.8	0.337	0.238	40.6	0.335	0.232	Low confidence interaction	5	Yes
222	KDM2B	PHC3	Q8NHM5	Q8NDX5	41.92	0.3376	0.2428	44.1	0.344	0.342	40	0.338	0.233	40.8	0.333	0.218	43.2	0.337	0.211	41.5	0.336	0.21	Low confidence interaction	5	Yes
223	KDM2B	RING1B	Q8NHM5	Q99496	56.18	0.3684	0.2476	56.3	0.367	0.281	55.6	0.364	0.279	54.8	0.367	0.273	56.7	0.369	0.214	57.5	0.375	0.191	Low confidence interaction	5	Yes
224	KDM2B	RYBP	Q8NHM5	Q8N488	54.52	0.385	0.2348	53.8	0.384	0.245	55.5	0.381	0.243	55.3	0.386	0.234	53.9	0.388	0.23	54.1	0.386	0.222	Low confidence interaction	5	Yes
225	KDM2B	SCMH1	Q8NHM5	Q96GD3	55.6	0.3514	0.2444	55.9	0.358	0.301	56.2	0.349	0.269	55.1	0.344	0.24	53.5	0.352	0.208	57.3	0.354	0.204	Low confidence interaction	5	Yes
226	KDM2B	USP7	Q8NHM5	Q93009	64.22	0.3714	0.292	63.9	0.359	0.358	66.4	0.397	0.346	64.4	0.378	0.294	64.8	0.379	0.234	61.6	0.344	0.228	Low confidence interaction	5	Yes
227	MTF2	BCOR	Q9Y483	Q6W2J9	32.26	0.3124	0.3106	32.5	0.314	0.347	31.6	0.321	0.342	31.8	0.311	0.315	31.8	0.308	0.304	33.6	0.308	0.245	Moderate confidence interaction	5	No
228	MTF2	BCORL	Q9Y483	Q5H9F3	31.58	0.3072	0.3744	31.9	0.315	0.47	31.4	0.308	0.427	29.9	0.304	0.385	31.8	0.307	0.338	32.9	0.302	0.252	Moderate confidence interaction	5	No
229	MTF2	CBX4	Q9Y483	O00257	40.58	0.3716	0.1898	41.2	0.374	0.235	41.2	0.374	0.186	40.8	0.369	0.185	40	0.371	0.178	39.7	0.37	0.165	Low confidence interaction	5	Yes
230	MTF2	CBX8	Q9Y483	Q9HC52	45.72	0.4018	0.1868	45.9	0.413	0.273	46	0.398	0.195	45.8	0.397	0.167	44.2	0.402	0.153	46.7	0.399	0.146	Low confidence interaction	5	Yes
231	MTF2	EED	Q9Y483	O75530	65.6	0.4372	0.2864	64.9	0.452	0.403	66.8	0.431	0.317	65.2	0.436	0.26	65.9	0.428	0.229	65.2	0.439	0.223	Low confidence interaction	5	Yes
232	MTF2	MTF2	Q9Y483	Q9Y483	53.36	0.3486	0.1618	53.9	0.354	0.181	54	0.352	0.164	52.9	0.347	0.164	52.8	0.349	0.154	53.2	0.341	0.146	Low confidence interaction	5	Yes
233	MTF2	PCGF1	Q9Y483	Q9BSM1	59.56	0.474	0.3748	59.5	0.51	0.507	60.2	0.486	0.458	59.2	0.482	0.454	60.3	0.453	0.281	58.6	0.439	0.174	Moderate confidence interaction	5	Yes
234	MTF2	PCGF2	Q9Y483	P35227	55.06	0.3956	0.1448	56.3	0.41	0.159	55.1	0.407	0.148	55.1	0.399	0.142	53.4	0.364	0.146	55.4	0.398	0.129	Low confidence interaction	5	Yes
235	MTF2	PCGF4	Q9Y483	P35226	56.54	0.4014	0.154	56.1	0.415	0.173	58.2	0.415	0.164	56.4	0.402	0.145	54.6	0.369	0.149	57.4	0.406	0.139	Low confidence interaction	5	Yes
236	MTF2	PCGF5	Q9Y483	Q86SE9	57.82	0.4372	0.164	58.1	0.44	0.185	58	0.443	0.176	57.3	0.43	0.159	57.5	0.435	0.154	58.2	0.438	0.146	Low confidence interaction	5	Yes
237	MTF2	PCGF6	Q9Y483	Q9BYE7	55.18	0.4128	0.1892	55.8	0.426	0.287	54.6	0.411	0.174	55.4	0.404	0.165	55.2	0.412	0.16	54.9	0.411	0.16	Low confidence interaction	5	Yes
238	MTF2	PHC2	Q9Y483	Q8IXK0	37.24	0.354	0.304	37.6	0.362	0.427	37.7	0.355	0.334	38.2	0.348	0.256	36.6	0.36	0.252	36.1	0.345	0.251	Moderate confidence interaction	5	Yes
239	MTF2	RING1B	Q9Y483	Q99496	54.74	0.413	0.1736	55.5	0.411	0.209	54.1	0.417	0.191	54.3	0.42	0.177	55.3	0.411	0.159	54.5	0.406	0.132	Low confidence interaction	5	Yes
240	PCGF1	BCOR	Q9BSM1	Q6W2J9	31.34	0.2888	0.6134	31.4	0.291	0.641	31.4	0.287	0.63	31.2	0.29	0.627	30.4	0.289	0.614	32.3	0.287	0.555	Known interaction	5	No
241	PCGF1	CBX7	Q9BSM1	O95931	53.42	0.316	0.3556	54.5	0.326	0.434	53.7	0.317	0.417	54.5	0.315	0.412	53.9	0.313	0.405	50.5	0.309	0.11	Known interaction	5	Yes
242	PCGF1	CBX8	Q9BSM1	Q9HC52	47.16	0.2878	0.4388	47.7	0.292	0.459	47.9	0.304	0.456	47.8	0.287	0.453	45.3	0.283	0.451	47.1	0.273	0.375	Moderate confidence interaction	5	Yes
243	PCGF1	EZH1	Q9BSM1	Q92800	63.68	0.4914	0.2274	63.6	0.484	0.26	64.2	0.499	0.248	63.9	0.498	0.227	63.1	0.496	0.208	63.6	0.48	0.194	Low confidence interaction	5	Yes
244	PCGF1	EZH2	Q9BSM1	Q15910	63.3	0.4818	0.2478	65.3	0.487	0.344	63.3	0.481	0.257	60.9	0.476	0.234	62.6	0.477	0.226	64.4	0.488	0.178	Low confidence interaction	5	Yes
245	PCGF1	PCGF1	Q9BSM1	Q9BSM1	65.24	0.4508	0.4438	67.6	0.483	0.478	67.3	0.452	0.443	64.8	0.447	0.44	63.2	0.44	0.433	63.3	0.432	0.425	Moderate confidence interaction	5	Yes
246	PCGF1	PCGF3	Q9BSM1	Q3KNV8	71	0.475	0.481	73.4	0.485	0.496	70.9	0.483	0.491	71.6	0.479	0.486	70.2	0.476	0.479	68.9	0.452	0.453	Moderate confidence interaction	5	Yes
247	PCGF1	PCGF5	Q9BSM1	Q86SE9	66.88	0.4482	0.4584	69.4	0.456	0.473	66.9	0.45	0.463	66.3	0.448	0.457	66.2	0.444	0.457	65.6	0.443	0.442	Moderate confidence interaction	5	Yes
248	PCGF1	PCGF6	Q9BSM1	Q9BYE7	58.7	0.394	0.4424	60.3	0.399	0.455	59.5	0.399	0.452	58	0.397	0.445	57.4	0.388	0.433	58.3	0.387	0.427	Moderate confidence interaction	5	Yes
249	PCGF1	PHC3	Q9BSM1	Q8NDX5	35.24	0.2528	0.5468	34.2	0.271	0.624	36.1	0.252	0.549	36	0.248	0.532	34.3	0.251	0.52	35.6	0.242	0.509	High confidence interaction	5	Yes
250	PCGF1	RING1A	Q9BSM1	Q06587	60.82	0.4124	0.5298	60.9	0.433	0.586	60.1	0.411	0.522	60.4	0.407	0.523	59.4	0.404	0.513	63.3	0.407	0.505	Known interaction	5	Yes
251	PCGF1	RING1B	Q9BSM1	Q99496	66.52	0.466	0.5796	68.2	0.537	0.749	66.2	0.498	0.66	66.1	0.442	0.512	67.1	0.429	0.494	65	0.424	0.483	Known interaction	5	Yes
252	PCGF1	RYBP	Q9BSM1	Q8N488	53	0.3374	0.4096	52.2	0.339	0.425	53.8	0.341	0.42	52.1	0.338	0.412	53.1	0.329	0.398	53.8	0.34	0.393	Known interaction	5	Yes
253	PCGF1	SUZ12	Q9BSM1	Q15022	57.58	0.2908	0.1714	57.2	0.29	0.219	58.7	0.301	0.172	55.3	0.267	0.173	59.5	0.312	0.151	57.2	0.284	0.142	Low confidence interaction	5	Yes
254	PCGF2	BCOR	P35227	Q6W2J9	30.3	0.2872	0.472	29.5	0.294	0.494	30	0.283	0.484	31.8	0.291	0.477	30.3	0.284	0.453	29.9	0.284	0.452	Moderate confidence interaction	5	No
255	PCGF2	BCORL	P35227	Q5H9F3	29.98	0.2824	0.4776	31.2	0.299	0.507	28.9	0.282	0.489	29.6	0.28	0.477	29.8	0.275	0.462	30.4	0.276	0.453	Moderate confidence interaction	5	No
256	PCGF2	CBX4	P35227	O00257	37.16	0.2634	0.2318	39.4	0.312	0.4	35.6	0.251	0.227	37.2	0.251	0.203	36.1	0.249	0.176	37.5	0.254	0.153	Low confidence interaction	5	Yes
257	PCGF2	EED	P35227	O75530	67.96	0.5394	0.2522	71.2	0.591	0.408	67.8	0.526	0.295	66.2	0.528	0.241	67.2	0.529	0.165	67.4	0.523	0.152	Low confidence interaction	5	Yes
258	PCGF2	EZH1	P35227	Q92800	60.78	0.4702	0.2684	62.2	0.476	0.318	62.1	0.488	0.297	59.9	0.458	0.294	58.9	0.465	0.268	60.8	0.464	0.165	Low confidence interaction	5	Yes
259	PCGF2	EZH2	P35227	Q15910	60.46	0.4722	0.2778	62.8	0.508	0.301	60	0.47	0.307	60.6	0.466	0.279	60.1	0.463	0.265	58.8	0.454	0.237	Low confidence interaction	5	Yes
260	PCGF2	PCGF1	P35227	Q9BSM1	58.94	0.407	0.454	61.1	0.419	0.467	58.4	0.402	0.456	58.3	0.403	0.45	58.7	0.407	0.449	58.2	0.404	0.448	Moderate confidence interaction	5	Yes
261	PCGF2	PCGF2	P35227	P35227	53.82	0.3554	0.3264	55.1	0.405	0.395	54.8	0.379	0.372	54.9	0.37	0.368	54.3	0.368	0.361	50	0.255	0.136	Moderate confidence interaction	5	Yes
262	PCGF2	PCGF5	P35227	Q86SE9	60.12	0.4006	0.4228	63.1	0.414	0.43	59.6	0.402	0.424	59.3	0.395	0.424	59.6	0.393	0.424	59	0.399	0.412	Moderate confidence interaction	5	Yes
263	PCGF2	PCGF6	P35227	Q9BYE7	56.26	0.3754	0.3834	55.4	0.39	0.4	57.6	0.379	0.388	56.4	0.377	0.387	56.1	0.368	0.375	55.8	0.363	0.367	Moderate confidence interaction	5	Yes
264	PCGF2	PHC3	P35227	Q8NDX5	34.06	0.262	0.4574	34.9	0.268	0.466	34.7	0.254	0.462	33.6	0.278	0.453	34.1	0.253	0.458	33	0.257	0.448	Known interaction	5	Yes
265	PCGF2	RING1A	P35227	Q06587	56.48	0.3812	0.4184	56	0.384	0.433	56.7	0.388	0.431	58.1	0.387	0.426	56.2	0.378	0.407	55.4	0.369	0.395	Known interaction	5	Yes
266	PCGF2	RING1B	P35227	Q99496	60.02	0.3966	0.4006	61.9	0.407	0.412	59.3	0.405	0.412	60.1	0.396	0.405	59.7	0.39	0.39	59.1	0.385	0.384	Known interaction	5	Yes
267	PCGF2	SCMH1	P35227	Q96GD3	57.46	0.3176	0.158	56	0.321	0.172	58.8	0.317	0.164	58.3	0.32	0.155	57.4	0.318	0.15	56.8	0.312	0.149	Low confidence interaction	5	Yes
268	PCGF2	USP7	P35227	Q93009	73.78	0.5114	0.2066	74.3	0.525	0.229	72.9	0.522	0.214	73.5	0.498	0.217	73.6	0.486	0.206	74.6	0.526	0.167	Low confidence interaction	5	Yes
269	PCGF3	BCOR	Q3KNV8	Q6W2J9	31.36	0.2796	0.557	31.9	0.281	0.598	30.3	0.292	0.561	31.2	0.272	0.557	30.8	0.278	0.548	32.6	0.275	0.521	High confidence interaction	5	No
270	PCGF3	BCORL	Q3KNV8	Q5H9F3	30.96	0.2758	0.5694	31.8	0.281	0.58	31.1	0.278	0.571	29.4	0.273	0.572	31	0.272	0.566	31.5	0.275	0.558	High confidence interaction	5	No
271	PCGF3	CBX2	Q3KNV8	Q14781	40.94	0.2364	0.2792	43.8	0.253	0.462	41.4	0.247	0.437	39.3	0.228	0.191	39.9	0.229	0.16	40.3	0.225	0.146	Low confidence interaction	5	Yes
272	PCGF3	CBX6	Q3KNV8	O95503	46.1	0.255	0.212	48	0.273	0.445	46.1	0.253	0.178	45.8	0.252	0.155	45.3	0.25	0.146	45.3	0.247	0.136	Low confidence interaction	5	Yes
273	PCGF3	EZH2	Q3KNV8	Q15910	64.28	0.4942	0.1904	65.3	0.523	0.282	64.1	0.505	0.203	63.8	0.483	0.162	64.4	0.48	0.159	63.8	0.48	0.146	Low confidence interaction	5	Yes
274	PCGF3	KDM2B	Q3KNV8	Q8NHM5	59.46	0.3778	0.3022	59.3	0.379	0.384	59.6	0.375	0.329	60	0.375	0.292	58.6	0.372	0.291	59.8	0.388	0.215	Moderate confidence interaction	5	Yes
275	PCGF3	MTF2	Q3KNV8	Q9Y483	59.9	0.4358	0.1832	61.6	0.439	0.301	59.4	0.436	0.165	60.4	0.437	0.158	58.5	0.434	0.15	59.6	0.433	0.142	Low confidence interaction	5	Yes
276	PCGF3	PCGF2	Q3KNV8	P35227	62.72	0.4108	0.4564	64.9	0.421	0.463	62.6	0.411	0.463	62.5	0.415	0.453	61.8	0.404	0.452	61.8	0.403	0.451	Moderate confidence interaction	5	Yes
277	PCGF3	PCGF3	Q3KNV8	Q3KNV8	71.48	0.4428	0.4272	72.8	0.453	0.44	71.9	0.449	0.44	71.8	0.442	0.424	70.7	0.439	0.42	70.2	0.431	0.412	Moderate confidence interaction	5	Yes
278	PCGF3	PHC2	Q3KNV8	Q8IXK0	37.92	0.2352	0.4826	36.2	0.252	0.492	38.2	0.233	0.487	38.4	0.228	0.486	38.4	0.235	0.476	38.4	0.228	0.472	Moderate confidence interaction	5	Yes
279	PCGF4	BCOR	P35226	Q6W2J9	30.28	0.2772	0.4714	29.3	0.286	0.51	30.6	0.283	0.509	30.2	0.277	0.487	30.5	0.281	0.483	30.8	0.259	0.368	Moderate confidence interaction	5	No
280	PCGF4	CBX2	P35226	Q14781	40.46	0.2998	0.383	42.7	0.351	0.584	42.1	0.311	0.477	38.8	0.306	0.343	39	0.267	0.26	39.7	0.264	0.251	Known interaction	5	Yes
281	PCGF4	CBX4	P35226	O00257	38.34	0.2868	0.2776	37.1	0.27	0.385	38.1	0.316	0.326	38.3	0.267	0.336	38.8	0.288	0.199	39.4	0.293	0.142	Low confidence interaction	5	Yes
282	PCGF4	CBX7	P35226	O95931	54.14	0.3786	0.4572	55.8	0.43	0.531	54	0.383	0.473	54.2	0.375	0.451	52.9	0.364	0.423	53.8	0.341	0.408	Known interaction	5	Yes
283	PCGF4	EED	P35226	O75530	68.5	0.5334	0.1562	67.2	0.54	0.173	69.4	0.535	0.16	68	0.532	0.157	70.7	0.532	0.152	67.2	0.528	0.139	Low confidence interaction	5	Yes
284	PCGF4	PCGF1	P35226	Q9BSM1	60.42	0.412	0.4504	63.3	0.431	0.462	59.9	0.408	0.457	60.1	0.41	0.447	59.3	0.405	0.444	59.5	0.406	0.442	Moderate confidence interaction	5	Yes
285	PCGF4	PCGF2	P35226	P35227	52.88	0.3304	0.2872	57.4	0.385	0.389	55.2	0.378	0.383	54.6	0.369	0.367	50.4	0.269	0.162	46.8	0.251	0.135	Low confidence interaction	5	Yes
286	PCGF4	PCGF3	P35226	Q3KNV8	64.58	0.4134	0.4512	67.2	0.427	0.466	65.4	0.416	0.453	63.7	0.411	0.448	64.1	0.409	0.445	62.5	0.404	0.444	Moderate confidence interaction	5	Yes
287	PCGF4	PCGF4	P35226	P35226	55.8	0.3348	0.2792	57.7	0.395	0.392	56.3	0.386	0.381	58.3	0.386	0.376	51.6	0.248	0.126	55.1	0.259	0.121	Low confidence interaction	5	Yes
288	PCGF4	PCGF5	P35226	Q86SE9	61.54	0.4032	0.4144	62	0.411	0.423	64.4	0.418	0.421	60.3	0.394	0.412	60.8	0.395	0.41	60.2	0.398	0.406	Moderate confidence interaction	5	Yes
289	PCGF4	PHC1	P35226	P78364	34.38	0.2928	0.579	35.6	0.298	0.626	35.2	0.293	0.606	34.7	0.309	0.592	33	0.292	0.548	33.4	0.272	0.523	Known interaction	5	Yes
290	PCGF4	PHC2	P35226	Q8IXK0	36.8	0.2836	0.5376	37.9	0.311	0.622	36.3	0.3	0.582	36.2	0.274	0.529	37.2	0.275	0.482	36.4	0.258	0.473	Known interaction	5	Yes
291	PCGF4	RING1A	P35226	Q06587	57.58	0.3882	0.4418	59	0.396	0.464	57.9	0.39	0.457	57.5	0.394	0.451	56.4	0.382	0.423	57.1	0.379	0.414	Known interaction	5	Yes
292	PCGF4	RING1B	P35226	Q99496	62.02	0.413	0.4354	63.7	0.442	0.485	62.1	0.424	0.452	61	0.404	0.424	61.5	0.401	0.411	61.8	0.394	0.405	Known interaction	5	Yes
293	PCGF4	RYBP	P35226	Q8N488	52.18	0.3902	0.4682	54.3	0.446	0.546	51.7	0.417	0.525	53.3	0.421	0.473	50.9	0.336	0.406	50.7	0.331	0.391	Moderate confidence interaction	5	Yes
294	PCGF4	USP7	P35226	Q93009	74.22	0.5034	0.2078	75.1	0.522	0.246	73.8	0.482	0.204	75.6	0.531	0.191	73.2	0.514	0.194	73.4	0.468	0.204	Low confidence interaction	5	Yes
295	PCGF5	BCORL	Q86SE9	Q5H9F3	30.36	0.2762	0.58	30.8	0.277	0.601	30.5	0.278	0.596	30.9	0.275	0.573	28.4	0.275	0.567	31.2	0.276	0.563	High confidence interaction	5	No
296	PCGF5	CBX2	Q86SE9	Q14781	38.1	0.2522	0.29	39.8	0.259	0.368	38.7	0.258	0.292	37.3	0.247	0.292	37.2	0.252	0.268	37.5	0.245	0.23	Low confidence interaction	5	Yes
297	PCGF5	CBX6	Q86SE9	O95503	44.8	0.2718	0.335	46	0.285	0.468	47	0.29	0.467	45	0.286	0.461	43.2	0.26	0.14	42.8	0.238	0.139	Moderate confidence interaction	5	Yes
298	PCGF5	EZH1	Q86SE9	Q92800	62.02	0.4558	0.1898	60	0.462	0.22	63.5	0.484	0.193	63.4	0.487	0.188	61.6	0.438	0.175	61.6	0.408	0.173	Low confidence interaction	5	Yes
299	PCGF5	PCGF3	Q86SE9	Q3KNV8	68.3	0.4328	0.4378	71.8	0.443	0.45	67.2	0.434	0.439	68.2	0.433	0.437	67.5	0.427	0.433	66.8	0.427	0.43	Moderate confidence interaction	5	Yes
300	PCGF5	PCGF5	Q86SE9	Q86SE9	65.44	0.4126	0.3938	66.3	0.43	0.419	66.6	0.43	0.416	66.7	0.413	0.394	64.4	0.409	0.388	63.2	0.381	0.352	Moderate confidence interaction	5	Yes
301	PCGF5	PHC2	Q86SE9	Q8IXK0	36.68	0.244	0.5148	35.7	0.251	0.521	36.2	0.243	0.518	37.3	0.241	0.517	37.4	0.246	0.512	36.8	0.239	0.506	High confidence interaction	5	Yes
302	PCGF5	RING1A	Q86SE9	Q06587	61.38	0.3904	0.463	59.5	0.393	0.477	61.1	0.389	0.463	61.8	0.394	0.46	63.6	0.388	0.461	60.9	0.388	0.454	Known interaction	5	Yes
303	PCGF5	SUZ12	Q86SE9	Q15022	58.66	0.2998	0.2724	59.6	0.311	0.335	58.1	0.288	0.317	58.4	0.289	0.308	60.4	0.326	0.255	56.8	0.285	0.147	Low confidence interaction	5	Yes
304	PCGF6	BCOR	Q9BYE7	Q6W2J9	29.72	0.275	0.435	29.3	0.271	0.445	31.8	0.297	0.432	29.4	0.27	0.437	28.4	0.269	0.434	29.7	0.268	0.427	Moderate confidence interaction	5	No
305	PCGF6	BCORL	Q9BYE7	Q5H9F3	29.76	0.2694	0.4524	28.8	0.272	0.471	29.9	0.272	0.468	29.9	0.267	0.451	29.6	0.267	0.438	30.6	0.269	0.434	Moderate confidence interaction	5	No
306	PCGF6	CBX6	Q9BYE7	O95503	41.08	0.2488	0.1896	44	0.265	0.361	40.5	0.238	0.181	40.1	0.263	0.154	40.1	0.241	0.131	40.7	0.237	0.121	Low confidence interaction	5	Yes
307	PCGF6	EED	Q9BYE7	O75530	67.22	0.5326	0.3418	68.1	0.548	0.512	67.4	0.529	0.44	67.6	0.535	0.418	65.1	0.53	0.173	67.9	0.521	0.166	Moderate confidence interaction	5	Yes
308	PCGF6	EZH2	Q9BYE7	Q15910	59.16	0.4554	0.1656	59.3	0.464	0.19	59.6	0.46	0.168	59.6	0.451	0.164	58.3	0.454	0.156	59	0.448	0.15	Low confidence interaction	5	Yes
309	PCGF6	KDM2B	Q9BYE7	Q8NHM5	55.9	0.3688	0.201	54.5	0.37	0.207	55.2	0.361	0.209	56.7	0.364	0.203	56.7	0.38	0.199	56.4	0.369	0.187	Low confidence interaction	5	Yes
310	PCGF6	PCGF3	Q9BYE7	Q3KNV8	62.44	0.3984	0.459	63.7	0.4	0.462	63.5	0.4	0.46	62.3	0.4	0.459	61.5	0.396	0.458	61.2	0.396	0.456	Moderate confidence interaction	5	Yes
311	PCGF6	PCGF4	Q9BYE7	P35226	57.6	0.3764	0.3888	59.1	0.385	0.399	57.8	0.376	0.392	57.8	0.375	0.39	57.3	0.372	0.382	56	0.374	0.381	Moderate confidence interaction	5	Yes
312	PCGF6	PCGF5	Q9BYE7	Q86SE9	60.06	0.3882	0.4262	60	0.397	0.434	61.8	0.39	0.432	60.2	0.389	0.426	59.3	0.385	0.423	59	0.38	0.416	Moderate confidence interaction	5	Yes
313	PCGF6	PCGF6	Q9BYE7	Q9BYE7	57.46	0.3814	0.3734	59.4	0.401	0.393	56.4	0.388	0.381	57.1	0.382	0.374	57.8	0.373	0.363	56.6	0.363	0.356	Moderate confidence interaction	5	Yes
314	PCGF6	PHC2	Q9BYE7	Q8IXK0	35.18	0.2426	0.3942	36.2	0.249	0.4	33.5	0.25	0.399	34.9	0.242	0.393	35.2	0.233	0.392	36.1	0.239	0.387	Moderate confidence interaction	5	Yes
315	PCGF6	PHC3	Q9BYE7	Q8NDX5	33.14	0.2454	0.3996	31.9	0.252	0.402	33.5	0.251	0.401	33.8	0.248	0.398	32.7	0.241	0.4	33.8	0.235	0.397	Moderate confidence interaction	5	Yes
316	PCGF6	RING1B	Q9BYE7	Q99496	60.22	0.3872	0.3914	60.2	0.397	0.401	59	0.386	0.393	60.6	0.386	0.392	61.5	0.385	0.387	59.8	0.382	0.384	Known interaction	5	Yes
317	PCGF6	SUZ12	Q9BYE7	Q15022	53.92	0.2756	0.1432	53.1	0.267	0.154	54.4	0.289	0.144	55.4	0.285	0.14	52.6	0.259	0.143	54.1	0.278	0.135	Low confidence interaction	5	Yes
318	PHC1	BCOR	P78364	Q6W2J9	23.58	0.2754	0.2462	23.5	0.282	0.255	25.4	0.278	0.255	22.8	0.285	0.249	23.2	0.264	0.239	23	0.268	0.233	Low confidence interaction	5	No
319	PHC1	BCORL	P78364	Q5H9F3	23.38	0.2698	0.2496	22.2	0.27	0.259	23.2	0.275	0.253	25	0.276	0.252	23.3	0.266	0.244	23.2	0.262	0.24	Low confidence interaction	5	No
320	PHC1	CBX2	P78364	Q14781	25.68	0.2494	0.2572	26	0.264	0.278	26.8	0.266	0.274	24.2	0.249	0.27	26.5	0.245	0.261	24.9	0.223	0.203	Low confidence interaction	5	Yes
321	PHC1	EED	P78364	O75530	40.62	0.3898	0.6246	41.4	0.409	0.771	40.5	0.375	0.621	40.6	0.389	0.599	41.1	0.393	0.596	39.5	0.383	0.536	High confidence interaction	5	Yes
322	PHC1	MTF2	P78364	Q9Y483	35.2	0.3394	0.3346	35.8	0.348	0.408	36.2	0.345	0.403	33.7	0.33	0.355	34	0.333	0.269	36.3	0.341	0.238	Moderate confidence interaction	5	Yes
323	PHC1	PCGF1	P78364	Q9BSM1	34.18	0.2456	0.5302	35.1	0.246	0.542	33.2	0.243	0.539	34.7	0.242	0.538	33.1	0.248	0.528	34.8	0.249	0.504	High confidence interaction	5	Yes
324	PHC1	PCGF2	P78364	P35227	33.14	0.2566	0.451	33.8	0.25	0.456	33.3	0.259	0.453	33.8	0.257	0.45	33	0.261	0.448	31.8	0.256	0.448	Known interaction	5	Yes
325	PHC1	PCGF3	P78364	Q3KNV8	34.76	0.2322	0.498	33.4	0.249	0.502	35.5	0.235	0.498	35.6	0.226	0.5	33.7	0.228	0.495	35.6	0.223	0.495	Moderate confidence interaction	5	Yes
326	PHC1	PCGF5	P78364	Q86SE9	33.82	0.25	0.5296	33.8	0.295	0.579	34.2	0.239	0.534	34.2	0.24	0.526	32.4	0.241	0.508	34.5	0.235	0.501	High confidence interaction	5	Yes
327	PHC1	PCGF6	P78364	Q9BYE7	32.48	0.2358	0.4006	33.2	0.242	0.406	30.4	0.237	0.404	33	0.241	0.4	33.5	0.23	0.398	32.3	0.229	0.395	Moderate confidence interaction	5	Yes
328	PHC1	PHC1	P78364	P78364	24.7	0.243	0.234	26.4	0.26	0.26	23.9	0.248	0.248	24.1	0.238	0.222	24.5	0.234	0.221	24.6	0.235	0.219	Low confidence interaction	5	Yes
329	PHC1	RYBP	P78364	Q8N488	27.18	0.2048	0.2174	28.4	0.194	0.262	26.8	0.207	0.236	24.6	0.216	0.212	27.8	0.205	0.193	28.3	0.202	0.184	Low confidence interaction	5	Yes
330	PHC2	BCOR	Q8IXK0	Q6W2J9	24.6	0.2684	0.2442	23.8	0.26	0.264	24.4	0.269	0.255	24	0.274	0.243	24.4	0.267	0.232	26.4	0.272	0.227	Low confidence interaction	5	No
331	PHC2	CBX2	Q8IXK0	Q14781	25.86	0.2314	0.2322	27	0.256	0.277	26.4	0.228	0.228	26.8	0.227	0.228	26.2	0.224	0.221	22.9	0.222	0.207	Low confidence interaction	5	Yes
332	PHC2	CBX7	Q8IXK0	O95931	28.92	0.2312	0.3104	29.6	0.247	0.388	29.3	0.236	0.327	27.8	0.238	0.313	28.8	0.235	0.313	29.1	0.2	0.211	Moderate confidence interaction	5	Yes
333	PHC2	KDM2B	Q8IXK0	Q8NHM5	43.4	0.3402	0.2182	43.1	0.339	0.235	42	0.34	0.228	45.5	0.346	0.222	42.5	0.339	0.204	43.9	0.337	0.202	Low confidence interaction	5	Yes
334	PHC2	PCGF1	Q8IXK0	Q9BSM1	36.98	0.2566	0.5054	37.6	0.259	0.528	36.5	0.257	0.519	37.9	0.261	0.515	37	0.247	0.491	35.9	0.259	0.474	High confidence interaction	5	Yes
335	PHC2	PCGF2	Q8IXK0	P35227	35.82	0.2662	0.461	36.6	0.27	0.497	36.4	0.272	0.473	34.1	0.267	0.446	36.6	0.267	0.444	35.4	0.255	0.445	Known interaction	5	Yes
336	PHC2	PHC1	Q8IXK0	P78364	24.54	0.2472	0.2464	25.4	0.26	0.28	26.2	0.257	0.264	25.2	0.244	0.245	22.6	0.243	0.227	23.3	0.232	0.216	Low confidence interaction	5	Yes
337	PHC2	PHC2	Q8IXK0	Q8IXK0	25.76	0.2334	0.2204	26	0.248	0.242	26.5	0.243	0.24	24.5	0.233	0.215	26.4	0.227	0.214	25.4	0.216	0.191	Low confidence interaction	5	Yes
338	PHC2	RING1B	Q8IXK0	Q99496	35.58	0.2466	0.4324	35.3	0.264	0.458	36.4	0.245	0.433	36.5	0.249	0.426	36.8	0.236	0.425	32.9	0.239	0.42	Known interaction	5	Yes
339	PHC2	RYBP	Q8IXK0	Q8N488	27.68	0.2022	0.192	28.2	0.199	0.224	25.4	0.214	0.195	27.7	0.205	0.184	28.1	0.198	0.178	29	0.195	0.179	Low confidence interaction	5	Yes
340	PHC2	SCMH1	Q8IXK0	Q96GD3	40	0.2892	0.2604	39.6	0.287	0.273	40.2	0.289	0.268	41.7	0.288	0.267	40.2	0.291	0.256	38.3	0.291	0.238	Low confidence interaction	5	Yes
341	PHC2	USP7	Q8IXK0	Q93009	55.8	0.4354	0.2804	55.5	0.451	0.37	56.6	0.455	0.296	54.5	0.394	0.288	56.6	0.454	0.223	55.8	0.423	0.225	Low confidence interaction	5	Yes
342	PHC3	CBX2	Q8NDX5	Q14781	25.18	0.2366	0.2474	25.3	0.244	0.252	25.3	0.237	0.247	26	0.234	0.248	24	0.234	0.246	25.3	0.234	0.244	Low confidence interaction	5	Yes
343	PHC3	CBX4	Q8NDX5	O00257	24.78	0.243	0.2574	25.2	0.249	0.286	25.1	0.245	0.257	23.7	0.242	0.257	24.8	0.243	0.25	25.1	0.236	0.237	Low confidence interaction	5	Yes
344	PHC3	CBX7	Q8NDX5	O95931	29.44	0.2326	0.3334	28.9	0.235	0.37	30.7	0.241	0.359	29.7	0.231	0.351	27.6	0.233	0.332	30.3	0.223	0.255	Moderate confidence interaction	5	Yes
345	PHC3	CBX8	Q8NDX5	Q9HC52	27.38	0.2424	0.2916	27.2	0.248	0.321	27.9	0.253	0.313	26.5	0.241	0.291	28.4	0.236	0.274	26.9	0.234	0.259	Low confidence interaction	5	Yes
346	PHC3	EZH1	Q8NDX5	Q92800	40.04	0.367	0.2604	40.3	0.383	0.359	39.8	0.365	0.267	38.5	0.331	0.245	40	0.376	0.22	41.6	0.38	0.211	Low confidence interaction	5	Yes
347	PHC3	EZH2	Q8NDX5	Q15910	40.64	0.3834	0.3676	40.8	0.393	0.491	41.5	0.4	0.458	40.2	0.38	0.35	40.2	0.37	0.316	40.5	0.374	0.223	Moderate confidence interaction	5	Yes
348	PHC3	MTF2	Q8NDX5	Q9Y483	35.54	0.34	0.3044	34.8	0.343	0.381	35.9	0.349	0.352	35.1	0.339	0.295	36.1	0.338	0.247	35.8	0.331	0.247	Moderate confidence interaction	5	Yes
349	PHC3	PCGF3	Q8NDX5	Q3KNV8	36.3	0.2406	0.4982	37.2	0.277	0.514	35.8	0.246	0.503	36.9	0.231	0.494	36.6	0.226	0.493	35	0.223	0.487	Moderate confidence interaction	5	Yes
350	PHC3	PCGF4	Q8NDX5	P35226	34.8	0.2766	0.5244	35.8	0.301	0.622	34.6	0.282	0.538	35.2	0.276	0.504	33.5	0.268	0.479	34.9	0.256	0.479	Known interaction	5	Yes
351	PHC3	PCGF5	Q8NDX5	Q86SE9	35.28	0.2482	0.5372	35.1	0.257	0.568	34.4	0.268	0.561	36	0.244	0.526	35.7	0.234	0.518	35.2	0.238	0.513	High confidence interaction	5	Yes
352	PHC3	PHC1	Q8NDX5	P78364	24.2	0.2496	0.2446	25.9	0.259	0.263	24.8	0.25	0.252	24.6	0.245	0.243	23.5	0.249	0.232	22.2	0.245	0.233	Low confidence interaction	5	Yes
353	PHC3	PHC2	Q8NDX5	Q8IXK0	25.08	0.244	0.2418	26.8	0.255	0.26	25.8	0.251	0.256	24.8	0.245	0.247	23.5	0.238	0.23	24.5	0.231	0.216	Low confidence interaction	5	Yes
354	PHC3	PHC3	Q8NDX5	Q8NDX5	25.42	0.2398	0.2326	26.5	0.254	0.25	24.6	0.244	0.247	25.7	0.236	0.231	25.4	0.237	0.224	24.9	0.228	0.211	Low confidence interaction	5	Yes
355	PHC3	RING1A	Q8NDX5	Q06587	33.06	0.2386	0.3924	33.7	0.245	0.397	33.2	0.238	0.397	31.9	0.239	0.394	34.3	0.232	0.391	32.2	0.239	0.383	Known interaction	5	Yes
356	PHC3	RING1B	Q8NDX5	Q99496	34.32	0.2336	0.4296	35.2	0.239	0.433	33.2	0.236	0.433	34	0.233	0.429	35.3	0.23	0.428	33.9	0.23	0.425	Known interaction	5	Yes
357	PHC3	RYBP	Q8NDX5	Q8N488	27.42	0.2012	0.2002	25.9	0.215	0.225	27.7	0.198	0.213	27.5	0.198	0.196	27.8	0.195	0.194	28.2	0.2	0.173	Low confidence interaction	5	Yes
358	PHC3	SUZ12	Q8NDX5	Q15022	35.94	0.2632	0.2164	34.9	0.272	0.249	36	0.264	0.219	36.6	0.262	0.213	35.4	0.257	0.203	36.8	0.261	0.198	Low confidence interaction	5	Yes
359	PHC3	USP7	Q8NDX5	Q93009	53.26	0.4204	0.2986	53.3	0.438	0.406	54.1	0.438	0.319	53.1	0.412	0.267	54.1	0.436	0.259	51.7	0.378	0.242	Low confidence interaction	5	Yes
360	PHF1	AEBP2	O43189	Q6ZN18	45.38	0.3974	0.1898	45.2	0.396	0.213	44.7	0.408	0.209	45.5	0.393	0.193	45.8	0.396	0.168	45.7	0.394	0.166	Low confidence interaction	5	No
361	PHF1	BCOR	O43189	Q6W2J9	32.2	0.3128	0.2928	30.8	0.317	0.343	32.6	0.314	0.299	31.7	0.312	0.296	32.3	0.31	0.28	33.6	0.311	0.246	Low confidence interaction	5	No
362	PHF1	BCORL	O43189	Q5H9F3	31.46	0.314	0.322	31.6	0.312	0.356	29.9	0.318	0.342	32.7	0.312	0.336	31.9	0.316	0.312	31.2	0.312	0.264	Moderate confidence interaction	5	No
363	PHF1	CBX2	O43189	Q14781	41.42	0.3996	0.2898	42.4	0.407	0.431	41	0.405	0.355	41	0.399	0.243	41.3	0.394	0.229	41.4	0.393	0.191	Low confidence interaction	5	No
364	PHF1	CBX4	O43189	O00257	40.8	0.3918	0.2054	41.6	0.394	0.244	40.8	0.401	0.23	40.7	0.393	0.201	40.3	0.39	0.19	40.6	0.381	0.162	Low confidence interaction	5	No
365	PHF1	CBX6	O43189	O95503	45.38	0.4204	0.199	45	0.421	0.222	46.7	0.431	0.205	46.2	0.413	0.193	44	0.425	0.189	45	0.412	0.186	Low confidence interaction	5	No
366	PHF1	CBX7	O43189	O95931	50.54	0.4714	0.2598	51.2	0.478	0.346	50.6	0.486	0.309	49.5	0.468	0.27	50.9	0.461	0.192	50.5	0.464	0.182	Low confidence interaction	5	No
367	PHF1	CBX8	O43189	Q9HC52	45.68	0.4258	0.2052	44.7	0.427	0.28	46.8	0.425	0.204	46	0.432	0.195	45.7	0.419	0.176	45.2	0.426	0.171	Low confidence interaction	5	No
368	PHF1	EED	O43189	O75530	67.52	0.4778	0.3776	69.2	0.539	0.583	67.9	0.491	0.44	68.1	0.48	0.419	66.8	0.442	0.242	65.6	0.437	0.204	Moderate confidence interaction	5	No
369	PHF1	EZH1	O43189	Q92800	57.82	0.3672	0.2456	60.9	0.416	0.335	56.6	0.357	0.311	57.1	0.36	0.229	56.8	0.354	0.191	57.7	0.349	0.162	Low confidence interaction	5	No
370	PHF1	EZH2	O43189	Q15910	60.08	0.3994	0.1786	61	0.411	0.22	59.9	0.402	0.173	61	0.396	0.174	59.2	0.396	0.166	59.3	0.392	0.16	Low confidence interaction	5	No
371	PHF1	JARID2	O43189	Q92833	52.48	0.44	0.4196	51.8	0.433	0.503	52.7	0.443	0.46	52.9	0.446	0.437	52.4	0.446	0.357	52.6	0.432	0.341	Moderate confidence interaction	5	No
372	PHF1	KDM2B	O43189	Q8NHM5	56.64	0.3658	0.3476	56.5	0.391	0.431	58.4	0.38	0.376	56.6	0.348	0.38	56.1	0.361	0.316	55.6	0.349	0.235	Moderate confidence interaction	5	No
373	PHF1	MTF2	O43189	Q9Y483	54.84	0.3722	0.1766	54.9	0.375	0.204	53.6	0.372	0.183	56.3	0.372	0.177	54.7	0.378	0.173	54.7	0.364	0.146	Low confidence interaction	5	No
374	PHF1	PCGF1	O43189	Q9BSM1	59.62	0.4602	0.1904	60.1	0.462	0.205	59	0.462	0.193	59.6	0.459	0.192	59.8	0.461	0.191	59.6	0.457	0.171	Low confidence interaction	5	No
375	PHF1	PCGF2	O43189	P35227	56.16	0.4312	0.213	56.6	0.432	0.322	55.7	0.433	0.205	57.2	0.433	0.201	55.3	0.429	0.169	56	0.429	0.168	Low confidence interaction	5	No
376	PHF1	PCGF3	O43189	Q3KNV8	59.98	0.4586	0.1596	59.9	0.457	0.166	60.3	0.463	0.164	60.4	0.459	0.159	59.4	0.456	0.156	59.9	0.458	0.153	Low confidence interaction	5	No
377	PHF1	PCGF4	O43189	P35226	57.64	0.4356	0.1884	58.8	0.435	0.283	57.6	0.443	0.17	57	0.434	0.171	57.3	0.437	0.169	57.5	0.429	0.149	Low confidence interaction	5	No
378	PHF1	PCGF5	O43189	Q86SE9	58.2	0.4564	0.1676	57.6	0.455	0.176	58.2	0.459	0.171	58.2	0.456	0.169	58.5	0.456	0.162	58.5	0.456	0.16	Low confidence interaction	5	No
379	PHF1	PCGF6	O43189	Q9BYE7	55.38	0.4338	0.196	56.2	0.449	0.222	55.7	0.423	0.226	55.2	0.437	0.206	54.9	0.435	0.167	54.9	0.425	0.159	Low confidence interaction	5	No
380	PHF1	PHC1	O43189	P78364	35.08	0.3466	0.2792	34.3	0.346	0.328	36.7	0.348	0.312	35.3	0.347	0.256	34.2	0.346	0.254	34.9	0.346	0.246	Low confidence interaction	5	No
381	PHF1	PHC2	O43189	Q8IXK0	37.2	0.359	0.242	37.3	0.358	0.262	38.1	0.359	0.255	36.8	0.359	0.25	36.7	0.364	0.229	37.1	0.355	0.214	Low confidence interaction	5	No
382	PHF1	PHC3	O43189	Q8NDX5	35.86	0.3486	0.3348	37.5	0.358	0.544	35.9	0.359	0.384	35.5	0.344	0.266	35.6	0.337	0.244	34.8	0.345	0.236	Moderate confidence interaction	5	No
383	PHF1	PHF1	O43189	O43189	56.04	0.3726	0.1706	54.6	0.372	0.176	57.2	0.376	0.174	56.6	0.375	0.173	55.8	0.375	0.172	56	0.365	0.158	Low confidence interaction	5	No
384	PHF1	RBBP4	O43189	Q09028	68.22	0.4724	0.2496	68.1	0.472	0.324	68.2	0.474	0.308	67.4	0.479	0.213	68.8	0.471	0.213	68.6	0.466	0.19	Low confidence interaction	5	No
385	PHF1	RBBP7	O43189	Q16576	68.3	0.4718	0.258	68.2	0.477	0.364	68.3	0.47	0.328	67.7	0.477	0.218	68.9	0.467	0.191	68.4	0.468	0.189	Low confidence interaction	5	No
386	PHF1	RING1A	O43189	Q06587	52.62	0.4172	0.174	53.6	0.42	0.208	52.7	0.42	0.182	51.6	0.418	0.173	52.4	0.415	0.156	52.8	0.413	0.151	Low confidence interaction	5	No
387	PHF1	RING1B	O43189	Q99496	55.12	0.4328	0.164	54.5	0.436	0.174	54.7	0.435	0.171	55.3	0.43	0.161	54.8	0.433	0.159	56.3	0.43	0.155	Low confidence interaction	5	No
388	PHF1	RYBP	O43189	Q8N488	50.96	0.475	0.1832	49.9	0.482	0.26	51.4	0.473	0.176	50.8	0.475	0.165	51.3	0.474	0.159	51.4	0.471	0.156	Low confidence interaction	5	No
389	PHF1	SCMH1	O43189	Q96GD3	56.94	0.3714	0.1952	56.5	0.375	0.277	56.7	0.373	0.183	56.2	0.371	0.182	57.9	0.373	0.167	57.4	0.365	0.167	Low confidence interaction	5	No
390	PHF1	SCML1	O43189	Q9UN30	49.14	0.4382	0.17	49.1	0.439	0.195	48.6	0.446	0.182	49.7	0.438	0.174	48.8	0.434	0.156	49.5	0.434	0.143	Low confidence interaction	5	No
391	PHF1	SCML2	O43189	Q9UQR0	55.26	0.3588	0.1646	54.7	0.362	0.172	54.2	0.356	0.17	55.6	0.354	0.162	56.6	0.359	0.161	55.2	0.363	0.158	Low confidence interaction	5	No
392	PHF1	SKP1	O43189	P63208	57.94	0.4932	0.1842	57.6	0.497	0.196	58.2	0.496	0.191	58.6	0.49	0.192	57.3	0.491	0.178	58	0.492	0.164	Low confidence interaction	5	No
393	PHF1	SUZ12	O43189	Q15022	55.32	0.3584	0.3362	56.1	0.36	0.369	55.1	0.356	0.334	53.9	0.365	0.33	56.1	0.352	0.326	55.4	0.359	0.322	Moderate confidence interaction	5	No
394	PHF1	USP7	O43189	Q93009	72.16	0.4292	0.2546	74.5	0.519	0.469	71.2	0.406	0.246	71.4	0.396	0.196	72.9	0.433	0.182	70.8	0.392	0.18	Low confidence interaction	5	No
395	PHF1	YAF2	O43189	Q8IY57	53.62	0.4888	0.192	55.4	0.485	0.313	53.6	0.492	0.169	52.4	0.495	0.166	53.3	0.49	0.16	53.4	0.482	0.152	Low confidence interaction	5	No
396	PHF19	AEBP2	Q5T6S3	Q6ZN18	45.88	0.4026	0.191	43.8	0.425	0.314	47.6	0.403	0.179	45.8	0.395	0.158	46	0.399	0.156	46.2	0.391	0.148	Low confidence interaction	5	No
397	PHF19	BCOR	Q5T6S3	Q6W2J9	32.4	0.3188	0.3066	32.5	0.32	0.334	34.2	0.327	0.312	31.3	0.316	0.312	32.2	0.315	0.302	31.8	0.316	0.273	Moderate confidence interaction	5	No
398	PHF19	BCORL	Q5T6S3	Q5H9F3	31.5	0.314	0.321	31.6	0.317	0.426	29.8	0.311	0.347	31.7	0.312	0.311	31.4	0.314	0.278	33	0.316	0.243	Moderate confidence interaction	5	No
399	PHF19	CBX2	Q5T6S3	Q14781	41.74	0.396	0.2076	41.7	0.397	0.287	41.5	0.398	0.212	42.5	0.401	0.185	42.2	0.395	0.184	40.8	0.389	0.17	Low confidence interaction	5	No
400	PHF19	CBX4	Q5T6S3	O00257	40.98	0.3896	0.184	41.2	0.397	0.241	39.7	0.389	0.182	41	0.388	0.172	40.6	0.386	0.168	42.4	0.388	0.157	Low confidence interaction	5	No
401	PHF19	CBX6	Q5T6S3	O95503	45.36	0.4206	0.1922	46.2	0.427	0.239	45.5	0.425	0.198	43.7	0.416	0.184	46.4	0.417	0.179	45	0.418	0.161	Low confidence interaction	5	No
402	PHF19	CBX7	Q5T6S3	O95931	50.44	0.4672	0.171	50.5	0.472	0.185	52.2	0.472	0.185	49.9	0.467	0.17	50.8	0.468	0.163	48.8	0.457	0.152	Low confidence interaction	5	No
403	PHF19	CBX8	Q5T6S3	Q9HC52	46.12	0.423	0.161	47.3	0.424	0.17	44.8	0.42	0.171	45.7	0.427	0.16	45.9	0.423	0.153	46.9	0.421	0.151	Low confidence interaction	5	No
404	PHF19	EED	Q5T6S3	O75530	67.64	0.4672	0.431	68.2	0.488	0.478	66.6	0.454	0.454	67.5	0.469	0.445	67.7	0.48	0.398	68.2	0.445	0.38	Moderate confidence interaction	5	No
405	PHF19	EZH1	Q5T6S3	Q92800	59.64	0.4102	0.2368	57.3	0.379	0.368	62.6	0.449	0.264	59.4	0.402	0.198	60.2	0.406	0.179	58.7	0.415	0.175	Low confidence interaction	5	No
406	PHF19	EZH2	Q5T6S3	Q15910	61.3	0.4274	0.2934	61.9	0.462	0.439	62.5	0.427	0.321	61.7	0.435	0.308	60.6	0.417	0.237	59.8	0.396	0.162	Low confidence interaction	5	No
407	PHF19	JARID2	Q5T6S3	Q92833	52.12	0.4354	0.3884	52	0.434	0.451	52.4	0.448	0.403	52.8	0.431	0.403	52.4	0.433	0.352	51	0.431	0.333	Moderate confidence interaction	5	No
408	PHF19	KDM2B	Q5T6S3	Q8NHM5	55.82	0.3516	0.2166	57.4	0.361	0.242	55.4	0.349	0.225	54.3	0.351	0.211	55.7	0.349	0.204	56.3	0.348	0.201	Low confidence interaction	5	No
409	PHF19	MTF2	Q5T6S3	Q9Y483	54.3	0.3708	0.1686	56.3	0.377	0.173	54.5	0.37	0.173	53.3	0.365	0.168	53.9	0.37	0.166	53.5	0.372	0.163	Low confidence interaction	5	No
410	PHF19	PCGF1	Q5T6S3	Q9BSM1	60.44	0.4724	0.2502	60.9	0.465	0.364	60.1	0.477	0.254	60.9	0.472	0.242	60.7	0.479	0.195	59.6	0.469	0.196	Low confidence interaction	5	No
411	PHF19	PCGF2	Q5T6S3	P35227	56.36	0.4378	0.1642	57.6	0.442	0.175	55.5	0.439	0.167	56.4	0.437	0.166	56.8	0.438	0.162	55.5	0.433	0.151	Low confidence interaction	5	No
412	PHF19	PCGF3	Q5T6S3	Q3KNV8	60.54	0.4708	0.1946	61.4	0.471	0.234	61.2	0.481	0.192	61.3	0.468	0.187	59.5	0.471	0.181	59.3	0.463	0.179	Low confidence interaction	5	No
413	PHF19	PCGF4	Q5T6S3	P35226	58.06	0.4458	0.1734	59.6	0.457	0.182	58.1	0.448	0.182	58.5	0.444	0.17	57.9	0.442	0.168	56.2	0.438	0.165	Low confidence interaction	5	No
414	PHF19	PCGF5	Q5T6S3	Q86SE9	58.48	0.4664	0.1836	58.3	0.47	0.203	59.2	0.479	0.188	58.7	0.463	0.181	58.3	0.465	0.177	57.9	0.455	0.169	Low confidence interaction	5	No
415	PHF19	PCGF6	Q5T6S3	Q9BYE7	56.14	0.4452	0.2174	57.4	0.45	0.254	55.5	0.444	0.242	56.2	0.448	0.218	56.5	0.448	0.202	55.1	0.436	0.171	Low confidence interaction	5	No
416	PHF19	PHC1	Q5T6S3	P78364	35.38	0.3496	0.312	36.7	0.375	0.433	35.5	0.343	0.401	35.8	0.341	0.249	34.4	0.341	0.24	34.5	0.348	0.237	Moderate confidence interaction	5	No
417	PHF19	PHC2	Q5T6S3	Q8IXK0	37.7	0.3594	0.263	38.1	0.361	0.396	38.9	0.358	0.241	38	0.364	0.236	36.7	0.359	0.231	36.8	0.355	0.211	Low confidence interaction	5	No
418	PHF19	PHC3	Q5T6S3	Q8NDX5	36.64	0.352	0.321	37.4	0.365	0.529	36	0.354	0.329	35.6	0.347	0.302	36.4	0.348	0.243	37.8	0.346	0.202	Moderate confidence interaction	5	No
419	PHF19	PHF1	Q5T6S3	O43189	56	0.3818	0.2214	55.5	0.391	0.398	58.1	0.382	0.19	55.1	0.384	0.183	55.7	0.375	0.174	55.6	0.377	0.162	Low confidence interaction	5	No
420	PHF19	PHF19	Q5T6S3	Q5T6S3	56.14	0.3792	0.1584	57.6	0.392	0.186	55.1	0.375	0.164	55.9	0.379	0.15	55.7	0.375	0.151	56.4	0.375	0.141	Low confidence interaction	5	No
421	PHF19	RBBP4	Q5T6S3	Q09028	69.1	0.4788	0.504	68.6	0.478	0.752	69.4	0.489	0.672	68.9	0.489	0.655	69.9	0.468	0.23	68.7	0.47	0.211	High confidence interaction	5	No
422	PHF19	RBBP7	Q5T6S3	Q16576	69.04	0.4756	0.6318	69.5	0.477	0.768	69.3	0.489	0.732	68.3	0.472	0.736	68.8	0.478	0.707	69.3	0.462	0.216	High confidence interaction	5	No
423	PHF19	RING1A	Q5T6S3	Q06587	53.36	0.4214	0.1844	52.5	0.43	0.247	52.7	0.424	0.223	53.6	0.418	0.156	54.2	0.42	0.149	53.8	0.415	0.147	Low confidence interaction	5	No
424	PHF19	RING1B	Q5T6S3	Q99496	55.94	0.4392	0.1646	55.2	0.445	0.192	55.8	0.441	0.17	57.3	0.443	0.161	56.2	0.437	0.149	55.2	0.43	0.151	Low confidence interaction	5	No
425	PHF19	RYBP	Q5T6S3	Q8N488	52.64	0.4862	0.2178	53.5	0.505	0.444	53.4	0.493	0.185	52.1	0.479	0.164	52.8	0.481	0.149	51.4	0.473	0.147	Low confidence interaction	5	No
426	PHF19	SCMH1	Q5T6S3	Q96GD3	57.14	0.3744	0.1766	56.5	0.373	0.212	56.9	0.379	0.176	58.5	0.375	0.17	55.9	0.373	0.168	57.9	0.372	0.157	Low confidence interaction	5	No
427	PHF19	SCML1	Q5T6S3	Q9UN30	49.84	0.4396	0.1488	49.8	0.45	0.156	50.5	0.439	0.152	49.1	0.438	0.15	49.5	0.436	0.145	50.3	0.435	0.141	Low confidence interaction	5	No
428	PHF19	SCML2	Q5T6S3	Q9UQR0	55.72	0.3686	0.1734	54	0.376	0.185	57.1	0.363	0.182	55.3	0.364	0.175	55.9	0.375	0.164	56.3	0.365	0.161	Low confidence interaction	5	No
429	PHF19	SKP1	Q5T6S3	P63208	59.46	0.5044	0.1906	60.3	0.506	0.204	59.9	0.511	0.202	59.2	0.503	0.194	59.2	0.505	0.188	58.7	0.497	0.165	Low confidence interaction	5	No
430	PHF19	SUZ12	Q5T6S3	Q15022	55.38	0.3624	0.3378	56.1	0.36	0.345	54.2	0.359	0.343	56	0.37	0.334	55	0.363	0.335	55.6	0.36	0.332	Moderate confidence interaction	5	No
431	PHF19	USP7	Q5T6S3	Q93009	72.1	0.437	0.291	74.8	0.548	0.495	71.4	0.408	0.366	71.2	0.401	0.215	72.7	0.435	0.187	70.4	0.393	0.192	Low confidence interaction	5	No
432	PHF19	YAF2	Q5T6S3	Q8IY57	55.08	0.5156	0.3344	54.8	0.528	0.403	57	0.533	0.4	55.1	0.511	0.323	54.6	0.517	0.32	53.9	0.489	0.226	Moderate confidence interaction	5	No
433	RBBP4	BCOR	Q09028	Q6W2J9	37	0.3718	0.655	37.9	0.387	0.809	37.8	0.396	0.795	38.6	0.391	0.783	35.2	0.343	0.506	35.5	0.342	0.382	High confidence interaction	5	No
434	RBBP4	BCORL	Q09028	Q5H9F3	37	0.3932	0.7942	37.1	0.391	0.818	36.2	0.387	0.813	37	0.401	0.791	37.6	0.39	0.781	37.1	0.397	0.768	High confidence interaction	5	No
435	RBBP4	CBX2	Q09028	Q14781	51.48	0.5014	0.488	52.5	0.498	0.659	52.5	0.516	0.602	50.6	0.497	0.56	50.9	0.504	0.366	50.9	0.492	0.253	Moderate confidence interaction	5	Yes
436	RBBP4	CBX4	Q09028	O00257	49.46	0.486	0.3392	50.6	0.491	0.46	48.6	0.484	0.37	49.6	0.484	0.343	48.8	0.49	0.273	49.7	0.481	0.25	Moderate confidence interaction	5	Yes
437	RBBP4	CBX6	Q09028	O95503	55.58	0.5464	0.2778	56.3	0.547	0.341	55	0.544	0.318	55.5	0.552	0.273	55.5	0.552	0.257	55.6	0.537	0.2	Low confidence interaction	5	Yes
438	RBBP4	CBX7	Q09028	O95931	64.18	0.6268	0.299	65.2	0.627	0.385	64	0.629	0.323	64.5	0.619	0.317	64.1	0.629	0.264	63.1	0.63	0.206	Low confidence interaction	5	Yes
439	RBBP4	CBX8	Q09028	Q9HC52	57.12	0.5504	0.4196	57.6	0.564	0.7	56.7	0.552	0.462	57.2	0.548	0.447	57.1	0.543	0.25	57	0.545	0.239	Moderate confidence interaction	5	Yes
440	RBBP4	EED	Q09028	O75530	81.3	0.5058	0.1544	80.6	0.502	0.178	80.7	0.516	0.171	81.9	0.511	0.151	81.2	0.497	0.15	82.1	0.503	0.122	Low confidence interaction	5	Yes
441	RBBP4	EZH1	Q09028	Q92800	69.32	0.4228	0.1702	69.4	0.421	0.181	69.3	0.431	0.174	68.9	0.42	0.174	70.4	0.419	0.166	68.6	0.423	0.156	Low confidence interaction	5	Yes
442	RBBP4	EZH2	Q09028	Q15910	68.8	0.4194	0.1756	67.8	0.422	0.225	69.9	0.42	0.174	69.2	0.42	0.167	68.2	0.418	0.162	68.9	0.417	0.15	Low confidence interaction	5	Yes
443	RBBP4	KDM2B	Q09028	Q8NHM5	61.82	0.362	0.274	60.8	0.363	0.3	62.2	0.365	0.28	61.1	0.357	0.275	62.5	0.363	0.259	62.5	0.362	0.256	Low confidence interaction	5	Yes
444	RBBP4	MTF2	Q09028	Q9Y483	67.94	0.476	0.285	68.2	0.482	0.405	68.4	0.476	0.283	67.7	0.486	0.272	67.6	0.468	0.235	67.8	0.468	0.23	Low confidence interaction	5	Yes
445	RBBP4	PCGF1	Q09028	Q9BSM1	72.72	0.6112	0.1524	73.9	0.615	0.17	71.7	0.617	0.167	71.7	0.611	0.147	72.1	0.606	0.145	74.2	0.607	0.133	Low confidence interaction	5	Yes
446	RBBP4	PCGF2	Q09028	P35227	70	0.6084	0.4372	71.6	0.65	0.707	70.7	0.64	0.581	71.1	0.63	0.546	68.6	0.561	0.185	68	0.561	0.167	Moderate confidence interaction	5	Yes
447	RBBP4	PCGF3	Q09028	Q3KNV8	78.46	0.6872	0.4272	80.8	0.729	0.646	79.2	0.705	0.589	81.2	0.757	0.563	75.1	0.628	0.186	76	0.617	0.152	Moderate confidence interaction	5	Yes
448	RBBP4	PCGF4	Q09028	P35226	70.94	0.5936	0.3208	71.8	0.632	0.556	71.6	0.63	0.542	71.7	0.569	0.183	69.1	0.573	0.178	70.5	0.564	0.145	Moderate confidence interaction	5	Yes
449	RBBP4	PCGF5	Q09028	Q86SE9	73.62	0.6284	0.2376	78.3	0.706	0.646	71.4	0.613	0.142	72.8	0.608	0.14	71.4	0.609	0.135	74.2	0.606	0.125	Low confidence interaction	5	Yes
450	RBBP4	PCGF6	Q09028	Q9BYE7	68.1	0.5526	0.157	68.8	0.554	0.163	68.2	0.556	0.16	67.2	0.555	0.156	68.2	0.547	0.158	68.1	0.551	0.148	Low confidence interaction	5	Yes
451	RBBP4	PHC1	Q09028	P78364	42.52	0.4348	0.7166	44.6	0.466	0.808	43.2	0.454	0.808	41.3	0.419	0.718	42.3	0.424	0.647	41.2	0.411	0.602	High confidence interaction	5	Yes
452	RBBP4	PHC2	Q09028	Q8IXK0	46.36	0.4686	0.734	48.2	0.499	0.803	47.2	0.488	0.79	46.8	0.464	0.772	45.8	0.456	0.74	43.8	0.436	0.565	High confidence interaction	5	Yes
453	RBBP4	PHC3	Q09028	Q8NDX5	44.04	0.4456	0.6748	46.1	0.476	0.877	45.4	0.47	0.865	44.9	0.464	0.864	42	0.413	0.39	41.8	0.405	0.378	High confidence interaction	5	Yes
454	RBBP4	RBBP4	Q09028	Q09028	85.06	0.54	0.1826	85.6	0.551	0.206	85.1	0.547	0.192	84.9	0.541	0.189	84.8	0.532	0.165	84.9	0.529	0.161	Low confidence interaction	5	Yes
455	RBBP4	RBBP7	Q09028	Q16576	83.02	0.5118	0.1424	81.6	0.525	0.19	82.7	0.511	0.144	82.1	0.505	0.133	85.1	0.511	0.124	83.6	0.507	0.121	Low confidence interaction	5	Yes
456	RBBP4	RING1A	Q09028	Q06587	64.3	0.5282	0.1816	64.9	0.532	0.23	64.6	0.527	0.182	62.2	0.531	0.174	65.2	0.529	0.173	64.6	0.522	0.149	Low confidence interaction	5	Yes
457	RBBP4	RING1B	Q09028	Q99496	68.94	0.5668	0.17	70.6	0.577	0.253	66.6	0.568	0.162	68.9	0.563	0.153	69.3	0.563	0.146	69.3	0.563	0.136	Low confidence interaction	5	Yes
458	RBBP4	RYBP	Q09028	Q8N488	66.42	0.6488	0.2676	67.1	0.657	0.345	66.2	0.646	0.287	66.2	0.653	0.27	66.4	0.647	0.266	66.2	0.641	0.17	Low confidence interaction	5	Yes
459	RBBP4	SCMH1	Q09028	Q96GD3	67.52	0.4562	0.3514	67.7	0.484	0.537	67.3	0.449	0.386	67.8	0.455	0.368	66.9	0.451	0.269	67.9	0.442	0.197	Moderate confidence interaction	5	Yes
460	RBBP4	SCML1	Q09028	Q9UN30	62.94	0.572	0.221	62.8	0.581	0.342	63.7	0.569	0.249	63.9	0.578	0.205	62.2	0.565	0.164	62.1	0.567	0.145	Low confidence interaction	5	No
461	RBBP4	SCML2	Q09028	Q9UQR0	64.88	0.4394	0.2824	64.9	0.461	0.449	65.6	0.441	0.314	64.9	0.434	0.24	64.8	0.43	0.212	64.2	0.431	0.197	Low confidence interaction	5	No
462	RBBP4	SUZ12	Q09028	Q15022	70.14	0.62	0.8946	70.1	0.622	0.898	69.4	0.612	0.899	70.8	0.635	0.894	69.7	0.606	0.895	70.7	0.625	0.887	Known interaction	5	Yes
463	RBBP4	USP7	Q09028	Q93009	81.02	0.4928	0.3178	81.1	0.488	0.402	81.4	0.506	0.367	80.2	0.464	0.29	81.7	0.521	0.264	80.7	0.485	0.266	Moderate confidence interaction	5	Yes
464	RBBP4	YAF2	Q09028	Q8IY57	69.88	0.6864	0.2124	70.3	0.694	0.313	69.9	0.684	0.224	70.1	0.684	0.176	69.8	0.686	0.175	69.3	0.684	0.174	Low confidence interaction	5	Yes
465	RBBP7	BCOR	Q16576	Q6W2J9	37.9	0.3926	0.7708	39	0.402	0.809	37.6	0.39	0.781	37.4	0.387	0.767	37.8	0.396	0.763	37.7	0.388	0.734	High confidence interaction	5	No
466	RBBP7	BCORL	Q16576	Q5H9F3	37.04	0.395	0.8066	36.1	0.385	0.834	37.1	0.396	0.821	37	0.401	0.803	37.6	0.392	0.8	37.4	0.401	0.775	High confidence interaction	5	No
467	RBBP7	CBX2	Q16576	Q14781	51.12	0.5008	0.3898	52.2	0.511	0.691	50.6	0.507	0.372	51.5	0.494	0.314	50.2	0.499	0.311	51.1	0.493	0.261	Moderate confidence interaction	5	Yes
468	RBBP7	CBX4	Q16576	O00257	49.38	0.4834	0.4202	49.4	0.489	0.575	49.8	0.482	0.49	49.2	0.48	0.433	49.5	0.488	0.386	49	0.478	0.217	Moderate confidence interaction	5	Yes
469	RBBP7	CBX6	Q16576	O95503	55.62	0.5512	0.3196	56.5	0.563	0.544	56.7	0.56	0.396	55.4	0.558	0.235	55.5	0.537	0.217	54	0.538	0.206	Moderate confidence interaction	5	Yes
470	RBBP7	CBX7	Q16576	O95931	64.06	0.6254	0.3246	64.8	0.622	0.383	64.8	0.619	0.369	63.5	0.63	0.303	63	0.629	0.288	64.2	0.627	0.28	Moderate confidence interaction	5	Yes
471	RBBP7	CBX8	Q16576	Q9HC52	57.14	0.5516	0.4766	58.7	0.561	0.586	56.9	0.548	0.554	57.7	0.554	0.538	57.3	0.557	0.523	55.1	0.538	0.182	Moderate confidence interaction	5	Yes
472	RBBP7	EED	Q16576	O75530	80.96	0.504	0.148	80.5	0.513	0.163	80.8	0.501	0.158	80.7	0.497	0.154	80.9	0.509	0.145	81.9	0.5	0.12	Low confidence interaction	5	Yes
473	RBBP7	EZH1	Q16576	Q92800	68.78	0.4194	0.1602	68.8	0.428	0.175	68.2	0.422	0.168	69.5	0.417	0.168	68.8	0.413	0.146	68.6	0.417	0.144	Low confidence interaction	5	Yes
474	RBBP7	EZH2	Q16576	Q15910	68.28	0.4232	0.186	68.1	0.424	0.225	68.9	0.42	0.206	69.2	0.423	0.175	68.5	0.43	0.166	66.7	0.419	0.158	Low confidence interaction	5	Yes
475	RBBP7	KDM2B	Q16576	Q8NHM5	61.78	0.3624	0.2658	60.6	0.363	0.338	62.1	0.365	0.258	60.8	0.357	0.259	62.5	0.364	0.25	62.9	0.363	0.224	Low confidence interaction	5	Yes
476	RBBP7	MTF2	Q16576	Q9Y483	67.62	0.4646	0.2494	67.9	0.481	0.396	68.2	0.467	0.285	67.5	0.464	0.208	67.1	0.458	0.186	67.4	0.453	0.172	Low confidence interaction	5	Yes
477	RBBP7	PCGF1	Q16576	Q9BSM1	72.8	0.6084	0.1464	73	0.609	0.159	72.1	0.615	0.157	72.3	0.609	0.147	72.1	0.605	0.147	74.5	0.604	0.122	Low confidence interaction	5	Yes
478	RBBP7	PCGF2	Q16576	P35227	68.68	0.5712	0.2628	68.2	0.597	0.392	68.4	0.576	0.345	68.9	0.569	0.247	69.6	0.559	0.173	68.3	0.555	0.157	Low confidence interaction	5	Yes
479	RBBP7	PCGF3	Q16576	Q3KNV8	78.28	0.6782	0.419	81	0.733	0.62	80.3	0.718	0.613	79.1	0.705	0.592	74.4	0.621	0.155	76.6	0.614	0.115	Moderate confidence interaction	5	Yes
480	RBBP7	PCGF4	Q16576	P35226	70.14	0.569	0.1704	69.2	0.588	0.265	71.2	0.566	0.173	69.1	0.569	0.14	70.8	0.561	0.138	70.4	0.561	0.136	Low confidence interaction	5	Yes
481	RBBP7	PCGF5	Q16576	Q86SE9	73.94	0.637	0.29	77.2	0.682	0.552	75.6	0.672	0.48	72.9	0.618	0.16	71.2	0.606	0.134	72.8	0.607	0.124	Low confidence interaction	5	Yes
482	RBBP7	PCGF6	Q16576	Q9BYE7	67.88	0.555	0.1652	68.3	0.562	0.182	67.4	0.553	0.172	68.8	0.555	0.171	67.4	0.551	0.154	67.5	0.554	0.147	Low confidence interaction	5	Yes
483	RBBP7	PHC1	Q16576	P78364	41.62	0.4198	0.6238	42.5	0.431	0.725	41	0.417	0.682	42.4	0.431	0.675	41.9	0.42	0.657	40.3	0.4	0.38	High confidence interaction	5	Yes
484	RBBP7	PHC2	Q16576	Q8IXK0	45.28	0.4446	0.6778	46.4	0.455	0.754	45.9	0.443	0.734	45.3	0.448	0.683	43.3	0.432	0.619	45.5	0.445	0.599	High confidence interaction	5	Yes
485	RBBP7	PHC3	Q16576	Q8NDX5	42.1	0.4134	0.5532	42.2	0.408	0.722	42.7	0.422	0.694	41.6	0.418	0.558	41.7	0.413	0.4	42.3	0.406	0.392	High confidence interaction	5	Yes
486	RBBP7	RBBP7	Q16576	Q16576	83.42	0.5134	0.1434	83.2	0.532	0.188	83.4	0.512	0.146	83.9	0.514	0.137	83.4	0.505	0.124	83.2	0.504	0.122	Low confidence interaction	5	Yes
487	RBBP7	RING1A	Q16576	Q06587	64.58	0.5284	0.1758	65.1	0.53	0.218	62.8	0.534	0.184	66.1	0.531	0.18	64.8	0.523	0.158	64.1	0.524	0.139	Low confidence interaction	5	Yes
488	RBBP7	RING1B	Q16576	Q99496	68.6	0.5658	0.1716	69.7	0.567	0.23	66.8	0.57	0.173	69	0.566	0.164	69.1	0.564	0.147	68.4	0.562	0.144	Low confidence interaction	5	Yes
489	RBBP7	RYBP	Q16576	Q8N488	66.7	0.6534	0.3314	66.9	0.654	0.474	67.4	0.664	0.448	67.5	0.669	0.34	65.6	0.638	0.2	66.1	0.642	0.195	Moderate confidence interaction	5	Yes
490	RBBP7	SCMH1	Q16576	Q96GD3	67.9	0.4776	0.402	69.4	0.582	0.722	67.9	0.475	0.505	66.8	0.448	0.322	67.8	0.444	0.25	67.6	0.439	0.211	Moderate confidence interaction	5	Yes
491	RBBP7	SCML1	Q16576	Q9UN30	62.5	0.5692	0.2068	62.1	0.581	0.372	63.1	0.573	0.18	61.3	0.562	0.176	63.7	0.568	0.161	62.3	0.562	0.145	Low confidence interaction	5	No
492	RBBP7	SCML2	Q16576	Q9UQR0	64.98	0.4416	0.335	65.4	0.467	0.508	65.1	0.444	0.417	65.8	0.435	0.271	64.4	0.435	0.263	64.2	0.427	0.216	Moderate confidence interaction	5	No
493	RBBP7	SUZ12	Q16576	Q15022	69.88	0.6132	0.889	70.1	0.62	0.891	69.1	0.605	0.891	69.3	0.608	0.89	70.1	0.61	0.889	70.8	0.623	0.884	Known interaction	5	Yes
494	RBBP7	USP7	Q16576	Q93009	81.04	0.4966	0.319	81.2	0.483	0.426	81.3	0.508	0.382	80.9	0.492	0.269	81.4	0.508	0.259	80.4	0.492	0.259	Moderate confidence interaction	5	Yes
495	RBBP7	YAF2	Q16576	Q8IY57	69.64	0.6836	0.2248	70.6	0.702	0.358	69.4	0.678	0.22	69.8	0.678	0.188	69.8	0.686	0.186	68.6	0.674	0.172	Low confidence interaction	5	Yes
496	RING1A	BCOR	Q06587	Q6W2J9	29.74	0.2724	0.3682	28.7	0.266	0.401	29.3	0.266	0.389	31.7	0.293	0.357	29.3	0.27	0.355	29.7	0.267	0.339	Moderate confidence interaction	5	No
497	RING1A	BCORL	Q06587	Q5H9F3	28.7	0.2626	0.308	29	0.261	0.375	29	0.271	0.353	29.9	0.271	0.289	28.3	0.261	0.283	27.3	0.249	0.24	Moderate confidence interaction	5	No
498	RING1A	CBX6	Q06587	O95503	43.28	0.2624	0.3194	43.7	0.271	0.356	44.6	0.267	0.357	44.9	0.27	0.355	43.1	0.261	0.342	40.1	0.243	0.187	Moderate confidence interaction	5	Yes
499	RING1A	EZH2	Q06587	Q15910	57.76	0.4582	0.2304	58.2	0.469	0.32	58.5	0.462	0.227	57.8	0.462	0.211	56.4	0.454	0.197	57.9	0.444	0.197	Low confidence interaction	5	Yes
500	RING1A	KDM2B	Q06587	Q8NHM5	54.58	0.3628	0.266	55	0.364	0.296	53.2	0.365	0.287	54.1	0.358	0.285	55.2	0.361	0.25	55.4	0.366	0.212	Low confidence interaction	5	Yes
501	RING1A	MTF2	Q06587	Q9Y483	52.16	0.3902	0.1734	52.5	0.39	0.284	51.4	0.395	0.163	52.2	0.39	0.146	51.5	0.388	0.139	53.2	0.388	0.135	Low confidence interaction	5	Yes
502	RING1A	PCGF3	Q06587	Q3KNV8	62.78	0.41	0.5284	61.7	0.414	0.549	61.7	0.412	0.54	62.8	0.411	0.521	63.6	0.412	0.519	64.1	0.401	0.513	Known interaction	5	Yes
503	RING1A	PCGF6	Q06587	Q9BYE7	56.7	0.375	0.4014	56	0.38	0.412	57	0.38	0.41	57.7	0.371	0.398	56.1	0.373	0.395	56.7	0.371	0.392	Moderate confidence interaction	5	Yes
504	RING1A	PHC1	Q06587	P78364	32.58	0.2506	0.4124	33.4	0.287	0.473	33.7	0.245	0.404	33	0.242	0.398	30.4	0.243	0.395	32.4	0.236	0.392	Known interaction	5	Yes
505	RING1A	PHC2	Q06587	Q8IXK0	33.7	0.2584	0.4256	33.6	0.285	0.488	33.6	0.275	0.468	34.2	0.246	0.395	34.9	0.243	0.39	32.2	0.243	0.387	Known interaction	5	Yes
506	RING1A	RING1A	Q06587	Q06587	50.48	0.3206	0.3174	50.3	0.335	0.334	48.7	0.332	0.326	52	0.315	0.313	52.4	0.314	0.312	49	0.307	0.302	Moderate confidence interaction	5	Yes
507	RING1A	SUZ12	Q06587	Q15022	51.66	0.2624	0.177	49.2	0.265	0.232	52.5	0.268	0.21	51.2	0.262	0.159	52.1	0.257	0.145	53.3	0.26	0.139	Low confidence interaction	5	Yes
508	RING1B	BCORL	Q99496	Q5H9F3	29.64	0.2658	0.4214	30.9	0.278	0.432	29.2	0.262	0.427	28.4	0.255	0.423	29.5	0.261	0.418	30.2	0.273	0.407	Moderate confidence interaction	5	No
509	RING1B	CBX2	Q99496	Q14781	38.46	0.2372	0.2196	38.8	0.245	0.323	38.8	0.227	0.227	37.6	0.25	0.188	38.8	0.24	0.186	38.3	0.224	0.174	Low confidence interaction	5	Yes
510	RING1B	CBX6	Q99496	O95503	45.82	0.2656	0.3448	46.8	0.273	0.387	44.8	0.273	0.378	47.7	0.266	0.379	46.5	0.263	0.37	43.3	0.253	0.21	Known interaction	5	Yes
511	RING1B	EED	Q99496	O75530	66.58	0.5378	0.1934	66.2	0.544	0.204	65.4	0.544	0.204	66.4	0.536	0.204	67.9	0.537	0.177	67	0.528	0.178	Low confidence interaction	5	Yes
512	RING1B	EZH1	Q99496	Q92800	59.6	0.4674	0.2186	58.1	0.483	0.261	60.9	0.463	0.226	59.9	0.469	0.218	59.7	0.468	0.213	59.4	0.454	0.175	Low confidence interaction	5	Yes
513	RING1B	PCGF3	Q99496	Q3KNV8	68.66	0.4276	0.4962	66.8	0.431	0.508	68.4	0.429	0.499	70.6	0.427	0.495	70	0.427	0.49	67.5	0.424	0.489	Known interaction	5	Yes
514	RING1B	PCGF5	Q99496	Q86SE9	67.24	0.4146	0.4494	65.8	0.414	0.455	69.7	0.417	0.454	67.4	0.419	0.448	67.1	0.415	0.446	66.2	0.408	0.444	Known interaction	5	Yes
515	RING1B	PHC1	Q99496	P78364	33.32	0.2396	0.4402	33.9	0.251	0.471	34	0.242	0.435	32.6	0.236	0.433	35.2	0.233	0.432	30.9	0.236	0.43	Known interaction	5	Yes
516	RING1B	RING1A	Q99496	Q06587	52.34	0.3268	0.3498	53.1	0.333	0.355	55.7	0.329	0.354	50.4	0.326	0.35	52.7	0.327	0.349	49.8	0.319	0.341	Moderate confidence interaction	5	Yes
517	RING1B	RING1B	Q99496	Q99496	55.04	0.3258	0.3002	55.3	0.351	0.351	57	0.345	0.34	55.7	0.342	0.336	57.5	0.337	0.333	49.7	0.254	0.141	Moderate confidence interaction	5	Yes
518	RING1B	SUZ12	Q99496	Q15022	54.62	0.281	0.247	55.1	0.341	0.328	54.5	0.272	0.308	55.7	0.263	0.24	55.2	0.267	0.204	52.6	0.262	0.155	Low confidence interaction	5	Yes
519	RYBP	BCOR	Q8N488	Q6W2J9	26.9	0.2794	0.3508	26.8	0.28	0.396	26.4	0.281	0.388	26.5	0.274	0.344	27.6	0.278	0.329	27.2	0.284	0.297	Moderate confidence interaction	5	No
520	RYBP	BCORL	Q8N488	Q5H9F3	26.24	0.2698	0.3336	25.9	0.282	0.414	27.2	0.281	0.349	26.1	0.264	0.341	25.9	0.264	0.294	26.1	0.258	0.27	Moderate confidence interaction	5	No
521	RYBP	CBX2	Q8N488	Q14781	30.06	0.1968	0.1734	31	0.186	0.201	29.4	0.199	0.185	29.3	0.202	0.168	29.5	0.205	0.158	31.1	0.192	0.155	Low confidence interaction	5	Yes
522	RYBP	EED	Q8N488	O75530	64.78	0.6122	0.4748	66.6	0.631	0.679	66	0.622	0.544	64.3	0.617	0.526	64.4	0.608	0.464	62.6	0.583	0.161	Moderate confidence interaction	5	Yes
523	RYBP	MTF2	Q8N488	Q9Y483	50.5	0.447	0.1952	51.1	0.452	0.21	51	0.461	0.205	48.2	0.419	0.207	51.3	0.453	0.192	50.9	0.45	0.162	Low confidence interaction	5	Yes
524	RYBP	PCGF2	Q8N488	P35227	49.82	0.3416	0.3976	49.9	0.349	0.414	50.9	0.35	0.406	49.7	0.337	0.396	49.3	0.335	0.39	49.3	0.337	0.382	Moderate confidence interaction	5	Yes
525	RYBP	PCGF3	Q8N488	Q3KNV8	57.12	0.3358	0.4358	57.1	0.345	0.441	57.4	0.337	0.437	56.5	0.332	0.435	57.8	0.334	0.433	56.8	0.331	0.433	Known interaction	5	Yes
526	RYBP	PCGF5	Q8N488	Q86SE9	54.54	0.3626	0.4702	55.7	0.376	0.477	53.8	0.363	0.478	55.7	0.364	0.469	53.2	0.354	0.468	54.3	0.356	0.459	Known interaction	5	Yes
527	RYBP	PCGF6	Q8N488	Q9BYE7	48.98	0.3066	0.3532	49.6	0.315	0.365	50	0.31	0.357	47	0.3	0.352	49.8	0.306	0.346	48.5	0.302	0.346	Known interaction	5	Yes
528	RYBP	RING1A	Q8N488	Q06587	49.98	0.3122	0.3436	50.5	0.317	0.348	49.7	0.317	0.348	49.2	0.31	0.345	50.3	0.308	0.339	50.2	0.309	0.338	Known interaction	5	Yes
529	RYBP	RING1B	Q8N488	Q99496	53.48	0.3244	0.3742	54.9	0.329	0.38	52.9	0.328	0.376	52.2	0.324	0.376	53.7	0.322	0.37	53.7	0.319	0.369	Known interaction	5	Yes
530	RYBP	RYBP	Q8N488	Q8N488	40.68	0.173	0.1182	40.6	0.181	0.138	42	0.176	0.13	39.6	0.176	0.124	37.1	0.158	0.104	44.1	0.174	0.095	Low confidence interaction	5	Yes
531	RYBP	SUZ12	Q8N488	Q15022	50.38	0.291	0.1428	49.3	0.279	0.156	51.2	0.295	0.149	49.5	0.292	0.148	52.5	0.312	0.134	49.4	0.277	0.127	Low confidence interaction	5	Yes
532	SCMH1	BCOR	Q96GD3	Q6W2J9	32.68	0.279	0.2438	30.7	0.274	0.264	32	0.28	0.261	34.8	0.284	0.24	33	0.282	0.238	32.9	0.275	0.216	Low confidence interaction	5	No
533	SCMH1	BCORL	Q96GD3	Q5H9F3	32.14	0.2846	0.3102	30.8	0.283	0.356	33.8	0.294	0.337	32.3	0.286	0.323	31.9	0.282	0.271	31.9	0.278	0.264	Moderate confidence interaction	5	No
534	SCMH1	CBX4	Q96GD3	O00257	42.82	0.3046	0.1916	41.8	0.302	0.224	43.8	0.304	0.187	43.3	0.306	0.185	42.7	0.306	0.181	42.5	0.305	0.181	Low confidence interaction	5	Yes
535	SCMH1	CBX7	Q96GD3	O95931	52.32	0.3348	0.1536	52	0.339	0.161	51.4	0.335	0.159	52.9	0.334	0.152	52.3	0.332	0.151	53	0.334	0.145	Low confidence interaction	5	Yes
536	SCMH1	CBX8	Q96GD3	Q9HC52	47.92	0.316	0.1662	47.6	0.317	0.221	48.9	0.317	0.156	47.8	0.316	0.156	47.1	0.315	0.155	48.2	0.315	0.143	Low confidence interaction	5	Yes
537	SCMH1	EZH1	Q96GD3	Q92800	59.92	0.3916	0.1984	61.1	0.426	0.209	61.3	0.428	0.202	58.4	0.377	0.205	60	0.376	0.2	58.8	0.351	0.176	Low confidence interaction	5	Yes
538	SCMH1	EZH2	Q96GD3	Q15910	58.98	0.3892	0.2056	60	0.4	0.256	58.9	0.395	0.216	58	0.381	0.198	58.5	0.389	0.189	59.5	0.381	0.169	Low confidence interaction	5	Yes
539	SCMH1	MTF2	Q96GD3	Q9Y483	56.34	0.355	0.1912	55.2	0.357	0.23	57	0.349	0.212	55.6	0.359	0.195	56.2	0.357	0.163	57.7	0.353	0.156	Low confidence interaction	5	Yes
540	SCMH1	PCGF1	Q96GD3	Q9BSM1	60.46	0.3362	0.1892	59.9	0.344	0.228	60.4	0.335	0.189	59.5	0.331	0.182	61.3	0.336	0.175	61.2	0.335	0.172	Low confidence interaction	5	Yes
541	SCMH1	PCGF3	Q96GD3	Q3KNV8	61.4	0.3386	0.181	62.3	0.346	0.201	62.7	0.339	0.182	60.7	0.336	0.182	59.1	0.334	0.171	62.2	0.338	0.169	Low confidence interaction	5	Yes
542	SCMH1	PCGF4	Q96GD3	P35226	59.02	0.3296	0.197	60.8	0.344	0.279	60.3	0.339	0.209	57.8	0.323	0.18	57.7	0.319	0.159	58.5	0.323	0.158	Low confidence interaction	5	Yes
543	SCMH1	PCGF5	Q96GD3	Q86SE9	59.46	0.3368	0.1812	57.9	0.336	0.185	60	0.34	0.183	58.7	0.335	0.183	60.8	0.335	0.182	59.9	0.338	0.173	Low confidence interaction	5	Yes
544	SCMH1	PCGF6	Q96GD3	Q9BYE7	57.08	0.3206	0.164	57.1	0.324	0.174	56	0.322	0.168	57.3	0.321	0.162	57.5	0.321	0.158	57.5	0.315	0.158	Low confidence interaction	5	Yes
545	SCMH1	PHC1	Q96GD3	P78364	37.44	0.281	0.2484	37.1	0.281	0.279	37.5	0.28	0.258	39.4	0.284	0.252	36.2	0.282	0.236	37	0.278	0.217	Low confidence interaction	5	Yes
546	SCMH1	PHC3	Q96GD3	Q8NDX5	38.24	0.2846	0.266	38.1	0.291	0.353	38.4	0.283	0.264	38.5	0.28	0.242	36.8	0.283	0.239	39.4	0.286	0.232	Low confidence interaction	5	Yes
547	SCMH1	RING1A	Q96GD3	Q06587	54.24	0.3144	0.2036	54.2	0.31	0.272	54.6	0.316	0.258	52.2	0.316	0.171	55	0.318	0.164	55.2	0.312	0.153	Low confidence interaction	5	Yes
548	SCMH1	RING1B	Q96GD3	Q99496	56.78	0.3248	0.1924	57.2	0.326	0.275	55.2	0.327	0.185	57.5	0.326	0.177	55.6	0.323	0.165	58.4	0.322	0.16	Low confidence interaction	5	Yes
549	SCMH1	RYBP	Q96GD3	Q8N488	53.12	0.3398	0.1562	52.8	0.341	0.165	52.2	0.34	0.16	53.8	0.341	0.156	53.3	0.341	0.155	53.5	0.336	0.145	Low confidence interaction	5	Yes
550	SCMH1	SCMH1	Q96GD3	Q96GD3	57.62	0.2982	0.2066	58.9	0.294	0.219	57.6	0.318	0.212	57.2	0.298	0.206	57.6	0.292	0.199	56.8	0.289	0.197	Low confidence interaction	5	Yes
551	SCMH1	USP7	Q96GD3	Q93009	70.48	0.4442	0.2306	71.9	0.477	0.283	69.9	0.467	0.251	68.7	0.398	0.236	71.3	0.445	0.192	70.6	0.434	0.191	Low confidence interaction	5	Yes
552	SCML1	BCOR	Q9UN30	Q6W2J9	26.98	0.254	0.2344	26.5	0.252	0.25	26.6	0.26	0.245	26.6	0.254	0.241	28.1	0.256	0.218	27.1	0.248	0.218	Low confidence interaction	5	No
553	SCML1	BCORL	Q9UN30	Q5H9F3	26.82	0.2494	0.2218	28	0.251	0.242	26.3	0.252	0.237	26.2	0.252	0.218	26.7	0.249	0.218	26.9	0.243	0.194	Low confidence interaction	5	No
554	SCML1	CBX2	Q9UN30	Q14781	31.24	0.2202	0.1758	30.4	0.24	0.243	31.3	0.226	0.192	31	0.22	0.153	29.8	0.214	0.15	33.7	0.201	0.141	Low confidence interaction	5	Yes
555	SCML1	CBX4	Q9UN30	O00257	30.1	0.2408	0.2382	32.5	0.264	0.298	28.1	0.26	0.296	30	0.246	0.258	28.7	0.223	0.181	31.2	0.211	0.158	Low confidence interaction	5	Yes
556	SCML1	CBX6	Q9UN30	O95503	34.56	0.2448	0.2058	35.5	0.282	0.285	34.2	0.249	0.208	34.3	0.239	0.195	36.2	0.228	0.179	32.6	0.226	0.162	Low confidence interaction	5	Yes
557	SCML1	CBX7	Q9UN30	O95931	40.92	0.2696	0.2232	42.5	0.305	0.303	38.1	0.298	0.291	41.9	0.285	0.255	40.6	0.243	0.163	41.5	0.217	0.104	Low confidence interaction	5	Yes
558	SCML1	CBX8	Q9UN30	Q9HC52	34.38	0.2602	0.2492	32.1	0.293	0.317	33.1	0.281	0.295	34.2	0.248	0.216	35.9	0.242	0.215	36.6	0.237	0.203	Low confidence interaction	5	Yes
559	SCML1	EED	Q9UN30	O75530	60.94	0.5352	0.196	61.5	0.554	0.331	60.6	0.533	0.2	60.5	0.541	0.173	60.9	0.527	0.139	61.2	0.521	0.137	Low confidence interaction	5	Yes
560	SCML1	EZH1	Q9UN30	Q92800	57.5	0.4976	0.2818	59.4	0.537	0.416	57.7	0.505	0.396	57.2	0.491	0.207	56.7	0.482	0.208	56.5	0.473	0.182	Low confidence interaction	5	Yes
561	SCML1	EZH2	Q9UN30	Q15910	56.9	0.4932	0.244	57.7	0.516	0.353	57	0.495	0.323	56.7	0.492	0.192	56.7	0.482	0.177	56.4	0.481	0.175	Low confidence interaction	5	Yes
562	SCML1	JARID2	Q9UN30	Q92833	47.18	0.4676	0.2002	46.5	0.464	0.224	47.4	0.465	0.206	47	0.469	0.197	47.3	0.467	0.194	47.7	0.473	0.18	Low confidence interaction	5	Yes
563	SCML1	KDM2B	Q9UN30	Q8NHM5	53.36	0.3686	0.1922	54.2	0.373	0.203	51.4	0.369	0.196	54.1	0.366	0.191	53.2	0.366	0.19	53.9	0.369	0.181	Low confidence interaction	5	Yes
564	SCML1	MTF2	Q9UN30	Q9Y483	50.06	0.4272	0.2326	50.9	0.45	0.339	50.1	0.458	0.336	50.2	0.42	0.175	48.7	0.398	0.169	50.4	0.41	0.144	Low confidence interaction	5	Yes
565	SCML1	PCGF1	Q9UN30	Q9BSM1	50.88	0.2674	0.1272	50.8	0.268	0.143	51.1	0.268	0.13	50.9	0.264	0.127	51.4	0.268	0.118	50.2	0.269	0.118	Low confidence interaction	5	Yes
566	SCML1	PCGF2	Q9UN30	P35227	47.68	0.2762	0.118	46.9	0.273	0.132	47	0.264	0.123	47.3	0.284	0.113	49.5	0.283	0.111	47.7	0.277	0.111	Low confidence interaction	5	Yes
567	SCML1	PCGF3	Q9UN30	Q3KNV8	53.5	0.2522	0.1234	53.7	0.252	0.141	53.8	0.256	0.13	52.9	0.259	0.127	53.2	0.247	0.111	53.9	0.247	0.108	Low confidence interaction	5	Yes
568	SCML1	PCGF4	Q9UN30	P35226	50.8	0.3638	0.2062	50.8	0.377	0.395	51	0.363	0.221	51.7	0.371	0.182	50.5	0.348	0.12	50	0.36	0.113	Low confidence interaction	5	Yes
569	SCML1	PCGF5	Q9UN30	Q86SE9	49.02	0.2528	0.1328	48.5	0.266	0.177	49.2	0.248	0.129	50.7	0.259	0.118	48.3	0.247	0.12	48.4	0.244	0.12	Low confidence interaction	5	Yes
570	SCML1	PCGF6	Q9UN30	Q9BYE7	47.32	0.2464	0.1194	47.9	0.253	0.127	45.8	0.237	0.122	47.7	0.258	0.116	47.7	0.242	0.118	47.5	0.242	0.114	Low confidence interaction	5	Yes
571	SCML1	PHC1	Q9UN30	P78364	29.3	0.2414	0.3088	29.7	0.257	0.367	30.3	0.247	0.347	29.4	0.241	0.312	27.5	0.238	0.275	29.6	0.224	0.243	Known interaction	5	Yes
572	SCML1	PHC2	Q9UN30	Q8IXK0	30.96	0.2414	0.3188	31.8	0.251	0.36	30.8	0.249	0.354	31.8	0.249	0.351	29.2	0.237	0.291	31.2	0.221	0.238	Known interaction	5	Yes
573	SCML1	PHC3	Q9UN30	Q8NDX5	29.94	0.2368	0.3184	30.5	0.247	0.365	30.7	0.247	0.358	30.6	0.241	0.355	27.7	0.225	0.269	30.2	0.224	0.245	Known interaction	5	Yes
574	SCML1	RING1A	Q9UN30	Q06587	45.6	0.2374	0.2008	47.7	0.237	0.279	46	0.241	0.233	44.1	0.246	0.218	44.6	0.23	0.15	45.6	0.233	0.124	Low confidence interaction	5	Yes
575	SCML1	RING1B	Q9UN30	Q99496	51.18	0.2588	0.285	52.1	0.268	0.29	50.5	0.264	0.29	50.8	0.253	0.289	49.7	0.251	0.285	52.8	0.258	0.271	Low confidence interaction	5	Yes
576	SCML1	RYBP	Q9UN30	Q8N488	38.86	0.228	0.1272	37.4	0.241	0.138	40	0.225	0.131	39	0.229	0.124	39.9	0.225	0.125	38	0.22	0.118	Low confidence interaction	5	Yes
577	SCML1	SCMH1	Q9UN30	Q96GD3	52.3	0.3216	0.2668	52.6	0.322	0.315	52.8	0.321	0.279	53.3	0.319	0.267	52	0.327	0.25	50.8	0.319	0.223	Low confidence interaction	5	Yes
578	SCML1	SCML1	Q9UN30	Q9UN30	43.92	0.2894	0.2698	47.5	0.303	0.298	40.9	0.292	0.274	47.7	0.29	0.27	43.7	0.284	0.259	39.8	0.278	0.248	Low confidence interaction	5	No
579	SCML1	SCML2	Q9UN30	Q9UQR0	50.34	0.3174	0.2412	50.2	0.32	0.294	51.2	0.316	0.274	49.8	0.314	0.228	49.3	0.321	0.219	51.2	0.316	0.191	Low confidence interaction	5	No
580	SCML1	SUZ12	Q9UN30	Q15022	50.36	0.289	0.1344	51.4	0.311	0.138	50.8	0.301	0.132	49	0.274	0.137	49.3	0.273	0.134	51.3	0.286	0.131	Low confidence interaction	5	Yes
581	SCML1	USP7	Q9UN30	Q93009	71.02	0.5302	0.2238	70.7	0.529	0.262	71.8	0.551	0.238	71	0.541	0.214	71.2	0.535	0.206	70.4	0.495	0.199	Low confidence interaction	5	Yes
582	SCML2	BCOR	Q9UQR0	Q6W2J9	32.56	0.2782	0.2396	32.3	0.283	0.264	32.4	0.277	0.247	30.8	0.276	0.237	34.8	0.282	0.234	32.5	0.273	0.216	Low confidence interaction	5	No
583	SCML2	BCORL	Q9UQR0	Q5H9F3	31.72	0.2808	0.2848	30.1	0.283	0.356	31.6	0.278	0.281	31.7	0.281	0.278	31.7	0.278	0.264	33.5	0.284	0.245	Low confidence interaction	5	No
584	SCML2	CBX2	Q9UQR0	Q14781	42.82	0.313	0.2498	43.5	0.321	0.337	42.6	0.312	0.244	44.2	0.312	0.225	41.5	0.311	0.225	42.3	0.309	0.218	Low confidence interaction	5	Yes
585	SCML2	CBX4	Q9UQR0	O00257	42.18	0.3002	0.2156	42.6	0.302	0.242	41.8	0.299	0.221	42.7	0.298	0.221	41.2	0.301	0.219	42.6	0.301	0.175	Low confidence interaction	5	Yes
586	SCML2	CBX6	Q9UQR0	O95503	45.62	0.3082	0.1596	45.5	0.312	0.173	47	0.306	0.164	44.3	0.307	0.162	45.1	0.311	0.151	46.2	0.305	0.148	Low confidence interaction	5	Yes
587	SCML2	CBX7	Q9UQR0	O95931	50.32	0.3296	0.1636	49.5	0.332	0.193	49.6	0.33	0.167	51.3	0.329	0.157	50.8	0.329	0.153	50.4	0.328	0.148	Low confidence interaction	5	Yes
588	SCML2	CBX8	Q9UQR0	Q9HC52	46.54	0.314	0.1856	46	0.314	0.214	46.8	0.313	0.198	47.9	0.317	0.197	45.5	0.314	0.164	46.5	0.312	0.155	Low confidence interaction	5	Yes
589	SCML2	EED	Q9UQR0	O75530	64	0.4142	0.211	63.7	0.422	0.26	64.2	0.417	0.222	64.8	0.413	0.205	62.9	0.41	0.189	64.4	0.409	0.179	Low confidence interaction	5	Yes
590	SCML2	EZH1	Q9UQR0	Q92800	57.82	0.3932	0.2528	57.7	0.432	0.465	58.7	0.377	0.218	57.5	0.393	0.198	58.9	0.402	0.187	56.3	0.362	0.196	Low confidence interaction	5	Yes
591	SCML2	EZH2	Q9UQR0	Q15910	57.54	0.3838	0.1986	58.2	0.384	0.208	56.3	0.367	0.209	57.4	0.391	0.2	57.8	0.397	0.194	58	0.38	0.182	Low confidence interaction	5	Yes
592	SCML2	JARID2	Q9UQR0	Q92833	50.72	0.4232	0.236	51	0.425	0.255	50.9	0.427	0.24	51.9	0.418	0.24	50.1	0.424	0.234	49.7	0.422	0.211	Low confidence interaction	5	Yes
593	SCML2	KDM2B	Q9UQR0	Q8NHM5	54.48	0.347	0.2068	53.8	0.342	0.218	53.2	0.346	0.212	56.2	0.351	0.206	54.8	0.35	0.206	54.4	0.346	0.192	Low confidence interaction	5	Yes
594	SCML2	MTF2	Q9UQR0	Q9Y483	55.1	0.3462	0.1728	56.7	0.344	0.191	55.3	0.346	0.18	54.3	0.349	0.169	53.8	0.348	0.166	55.4	0.344	0.158	Low confidence interaction	5	Yes
595	SCML2	PCGF1	Q9UQR0	Q9BSM1	58.36	0.3296	0.191	58.9	0.339	0.219	56.4	0.329	0.199	58.4	0.327	0.183	59.3	0.325	0.179	58.8	0.328	0.175	Low confidence interaction	5	Yes
596	SCML2	PCGF2	Q9UQR0	P35227	55.38	0.312	0.1602	54	0.312	0.17	57.3	0.313	0.166	54.5	0.31	0.158	55.6	0.313	0.155	55.5	0.312	0.152	Low confidence interaction	5	Yes
597	SCML2	PCGF3	Q9UQR0	Q3KNV8	59.08	0.3306	0.1782	57.4	0.329	0.184	58.3	0.329	0.18	59.7	0.333	0.179	59.7	0.332	0.177	60.3	0.33	0.171	Low confidence interaction	5	Yes
598	SCML2	PCGF4	Q9UQR0	P35226	57.14	0.3156	0.1646	58.2	0.321	0.173	55.9	0.315	0.165	55.9	0.314	0.165	58.7	0.315	0.165	57	0.313	0.155	Low confidence interaction	5	Yes
599	SCML2	PCGF5	Q9UQR0	Q86SE9	57.44	0.3286	0.1776	55.9	0.329	0.188	56.8	0.326	0.18	59.1	0.331	0.178	58.2	0.327	0.171	57.2	0.33	0.171	Low confidence interaction	5	Yes
600	SCML2	PCGF6	Q9UQR0	Q9BYE7	54.9	0.3134	0.1666	55.2	0.317	0.196	53.3	0.315	0.17	55.4	0.315	0.164	55.3	0.311	0.152	55.3	0.309	0.151	Low confidence interaction	5	Yes
601	SCML2	PHC1	Q9UQR0	P78364	36.58	0.2858	0.2506	36.3	0.294	0.279	37	0.282	0.271	36.3	0.289	0.242	35.2	0.278	0.242	38.1	0.286	0.219	Low confidence interaction	5	Yes
602	SCML2	PHC2	Q9UQR0	Q8IXK0	39.32	0.286	0.265	38.8	0.281	0.275	41	0.286	0.27	39.5	0.289	0.268	39.7	0.285	0.264	37.6	0.289	0.248	Low confidence interaction	5	Yes
603	SCML2	PHC3	Q9UQR0	Q8NDX5	37.64	0.2866	0.262	37	0.287	0.282	39.5	0.288	0.277	38	0.283	0.269	37.6	0.289	0.253	36.1	0.286	0.229	Low confidence interaction	5	Yes
604	SCML2	RING1A	Q9UQR0	Q06587	52.48	0.3086	0.1846	52.8	0.309	0.287	50.9	0.31	0.169	53.3	0.308	0.159	52.4	0.308	0.156	53	0.308	0.152	Low confidence interaction	5	Yes
605	SCML2	RING1B	Q9UQR0	Q99496	55.02	0.3194	0.2218	54.8	0.317	0.306	53.7	0.319	0.276	55.6	0.323	0.198	54.8	0.323	0.172	56.2	0.315	0.157	Low confidence interaction	5	Yes
606	SCML2	RYBP	Q9UQR0	Q8N488	51.56	0.3428	0.194	51.5	0.344	0.219	52	0.349	0.202	51.5	0.34	0.186	50.8	0.34	0.183	52	0.341	0.18	Low confidence interaction	5	Yes
607	SCML2	SCMH1	Q9UQR0	Q96GD3	54.92	0.2964	0.2066	54.6	0.301	0.232	55.8	0.301	0.213	53.2	0.301	0.198	54.5	0.289	0.197	56.5	0.29	0.193	Low confidence interaction	5	Yes
608	SCML2	SCML2	Q9UQR0	Q9UQR0	54.06	0.2902	0.2014	55.4	0.287	0.214	52.6	0.29	0.201	53.7	0.299	0.198	53.9	0.284	0.2	54.7	0.291	0.194	Low confidence interaction	5	No
609	SCML2	SUZ12	Q9UQR0	Q15022	54.66	0.3004	0.202	54.2	0.328	0.251	53.2	0.3	0.208	56.1	0.3	0.202	55.5	0.287	0.177	54.3	0.287	0.172	Low confidence interaction	5	Yes
610	SCML2	USP7	Q9UQR0	Q93009	68.9	0.434	0.2134	67.8	0.406	0.25	68.9	0.434	0.228	70.4	0.461	0.209	69.4	0.438	0.195	68	0.431	0.185	Low confidence interaction	5	Yes
611	SKP1	AEBP2	P63208	Q6ZN18	41.66	0.2886	0.2108	40.3	0.291	0.221	42	0.289	0.215	42.4	0.286	0.213	41.5	0.278	0.206	42.1	0.299	0.199	Low confidence interaction	5	Yes
612	SKP1	BCOR	P63208	Q6W2J9	29.72	0.2636	0.3662	29.2	0.263	0.384	29.4	0.268	0.376	29.4	0.255	0.364	30.6	0.272	0.356	30	0.26	0.351	Moderate confidence interaction	5	No
613	SKP1	BCORL	P63208	Q5H9F3	29.18	0.262	0.4054	30.1	0.271	0.42	29.2	0.265	0.418	29.8	0.262	0.412	29.2	0.256	0.393	27.6	0.256	0.384	Known interaction	5	No
614	SKP1	CBX2	P63208	Q14781	37.1	0.2974	0.302	38.4	0.318	0.455	37.1	0.286	0.283	37.4	0.303	0.273	36.5	0.293	0.257	36.1	0.287	0.242	Moderate confidence interaction	5	Yes
615	SKP1	CBX4	P63208	O00257	37.12	0.321	0.42	37.3	0.325	0.478	37.6	0.321	0.471	36.7	0.321	0.412	37.4	0.319	0.384	36.6	0.319	0.355	Moderate confidence interaction	5	Yes
616	SKP1	CBX6	P63208	O95503	42.26	0.33	0.2712	43.2	0.357	0.434	44.6	0.334	0.273	40.3	0.316	0.232	40	0.319	0.217	43.2	0.324	0.2	Low confidence interaction	5	Yes
617	SKP1	CBX7	P63208	O95931	49.94	0.3754	0.1574	47	0.375	0.187	48.5	0.388	0.179	52.4	0.375	0.149	53	0.382	0.14	48.8	0.357	0.132	Low confidence interaction	5	Yes
618	SKP1	CBX8	P63208	Q9HC52	41.76	0.3232	0.2074	44.4	0.339	0.242	40.1	0.314	0.208	43.5	0.329	0.197	40.6	0.309	0.199	40.2	0.325	0.191	Low confidence interaction	5	Yes
619	SKP1	EED	P63208	O75530	74.06	0.6256	0.1674	73.5	0.639	0.253	74.1	0.624	0.173	74.4	0.622	0.144	74	0.62	0.143	74.3	0.623	0.124	Low confidence interaction	5	Yes
620	SKP1	EZH1	P63208	Q92800	64.18	0.4814	0.1564	63.8	0.437	0.172	63.6	0.491	0.158	62.6	0.498	0.153	64.8	0.489	0.153	66.1	0.492	0.146	Low confidence interaction	5	Yes
621	SKP1	EZH2	P63208	Q15910	65.82	0.5026	0.198	66.6	0.529	0.256	64.9	0.493	0.253	65.8	0.505	0.163	65.9	0.5	0.16	65.9	0.486	0.158	Low confidence interaction	5	Yes
622	SKP1	JARID2	P63208	Q92833	52.14	0.4978	0.3328	52.7	0.5	0.372	52.4	0.496	0.352	52.6	0.495	0.343	51.2	0.501	0.3	51.8	0.497	0.297	Moderate confidence interaction	5	Yes
623	SKP1	KDM2B	P63208	Q8NHM5	62.84	0.386	0.9298	63.9	0.393	0.936	62.7	0.386	0.933	62.3	0.385	0.927	62.7	0.381	0.927	62.6	0.385	0.926	Known interaction	5	Yes
624	SKP1	MTF2	P63208	Q9Y483	57.36	0.4678	0.2174	58.3	0.465	0.237	57	0.473	0.222	57.2	0.476	0.211	57.6	0.462	0.215	56.7	0.463	0.202	Low confidence interaction	5	Yes
625	SKP1	PCGF1	P63208	Q9BSM1	63.72	0.375	0.1318	62	0.384	0.147	64.8	0.379	0.136	61	0.365	0.137	64.2	0.374	0.124	66.6	0.373	0.115	Low confidence interaction	5	Yes
626	SKP1	PCGF2	P63208	P35227	56.58	0.324	0.1272	54.2	0.333	0.154	60.2	0.331	0.13	54.5	0.315	0.13	52.8	0.314	0.117	61.2	0.327	0.105	Low confidence interaction	5	Yes
627	SKP1	PCGF3	P63208	Q3KNV8	64.28	0.3622	0.10916	64.1	0.372	0.12	61	0.361	0.116	64.3	0.365	0.107	63.9	0.353	0.107	68.1	0.36	0.0958	Low confidence interaction	5	Yes
628	SKP1	PCGF4	P63208	P35226	58.7	0.3368	0.1244	56.4	0.343	0.144	53.8	0.338	0.133	56.5	0.326	0.127	62.2	0.331	0.12	64.6	0.346	0.098	Low confidence interaction	5	Yes
629	SKP1	PCGF5	P63208	Q86SE9	58.76	0.3632	0.1352	59.6	0.368	0.173	56.9	0.365	0.15	58.2	0.376	0.139	56.4	0.349	0.111	62.7	0.358	0.103	Low confidence interaction	5	Yes
630	SKP1	PCGF6	P63208	Q9BYE7	56.48	0.3274	0.1582	60.4	0.343	0.191	54.8	0.332	0.179	55	0.332	0.176	54	0.312	0.128	58.2	0.318	0.117	Low confidence interaction	5	Yes
631	SKP1	PHC1	P63208	P78364	33.24	0.2912	0.664	33	0.297	0.75	34.9	0.297	0.747	32	0.291	0.724	34	0.295	0.682	32.3	0.276	0.417	High confidence interaction	5	Yes
632	SKP1	PHC2	P63208	Q8IXK0	35.28	0.3034	0.7376	35.3	0.309	0.785	35.7	0.308	0.775	34.7	0.305	0.718	35.2	0.292	0.709	35.5	0.303	0.701	High confidence interaction	5	Yes
633	SKP1	PHC3	P63208	Q8NDX5	33.84	0.2834	0.5966	34.8	0.292	0.697	34.2	0.275	0.607	31.8	0.286	0.604	34.2	0.283	0.551	34.2	0.281	0.524	High confidence interaction	5	Yes
634	SKP1	RBBP4	P63208	Q09028	77.88	0.6776	0.152	79.3	0.691	0.166	76.3	0.677	0.163	76.1	0.659	0.154	79.1	0.68	0.144	78.6	0.681	0.133	Low confidence interaction	5	Yes
635	SKP1	RBBP7	P63208	Q16576	78	0.6778	0.1626	80.1	0.688	0.178	79.4	0.686	0.169	76.2	0.676	0.164	78.4	0.684	0.152	75.9	0.655	0.15	Low confidence interaction	5	Yes
636	SKP1	RING1A	P63208	Q06587	55.38	0.3076	0.1806	57	0.329	0.239	56.8	0.308	0.176	52.4	0.297	0.175	56.2	0.306	0.157	54.5	0.298	0.156	Low confidence interaction	5	Yes
637	SKP1	RING1B	P63208	Q99496	61.5	0.3308	0.1506	64.2	0.36	0.215	62.3	0.356	0.192	59.6	0.316	0.133	62.3	0.32	0.108	59.1	0.302	0.105	Low confidence interaction	5	Yes
638	SKP1	RYBP	P63208	Q8N488	48.24	0.3892	0.1682	47.8	0.395	0.226	49.9	0.396	0.188	49.4	0.406	0.171	48.7	0.379	0.13	45.4	0.37	0.126	Low confidence interaction	5	Yes
639	SKP1	SCMH1	P63208	Q96GD3	59.82	0.3458	0.2122	59.5	0.348	0.23	60.4	0.349	0.226	59.5	0.345	0.22	60.7	0.343	0.199	59	0.344	0.186	Low confidence interaction	5	Yes
640	SKP1	SCML1	P63208	Q9UN30	47.96	0.342	0.1938	47.2	0.342	0.228	47.6	0.344	0.2	46.6	0.344	0.184	49	0.339	0.184	49.4	0.341	0.173	Low confidence interaction	5	No
641	SKP1	SCML2	P63208	Q9UQR0	57.4	0.3466	0.2118	59	0.364	0.316	59.1	0.345	0.2	57.3	0.342	0.185	56.3	0.342	0.181	55.3	0.34	0.177	Low confidence interaction	5	No
642	SKP1	SKP1	P63208	P63208	70.66	0.535	0.2878	69.2	0.594	0.405	71.2	0.55	0.31	72.6	0.513	0.261	68.9	0.514	0.25	71.4	0.504	0.213	Low confidence interaction	5	Yes
643	SKP1	SUZ12	P63208	Q15022	58.62	0.3036	0.1374	59	0.325	0.156	58.6	0.319	0.137	59.8	0.31	0.134	57.6	0.282	0.131	58.1	0.282	0.129	Low confidence interaction	5	Yes
644	SKP1	USP7	P63208	Q93009	79.38	0.567	0.2786	80.1	0.587	0.3	79.9	0.576	0.301	79.2	0.565	0.273	79.1	0.544	0.271	78.6	0.563	0.248	Low confidence interaction	5	Yes
645	SKP1	YAF2	P63208	Q8IY57	51.76	0.4188	0.153	54.3	0.43	0.184	50.7	0.413	0.16	53.8	0.435	0.153	51.6	0.409	0.148	48.4	0.407	0.12	Low confidence interaction	5	Yes
646	SUZ12	CBX2	Q15022	Q14781	42.78	0.2864	0.1988	43.8	0.292	0.264	43.5	0.298	0.195	43.7	0.299	0.179	40.6	0.262	0.186	42.3	0.281	0.17	Low confidence interaction	5	Yes
647	SUZ12	CBX7	Q15022	O95931	50.08	0.2822	0.138	52.6	0.321	0.143	48.7	0.273	0.148	49.4	0.276	0.139	50.1	0.274	0.131	49.6	0.267	0.129	Low confidence interaction	5	Yes
648	SUZ12	CBX8	Q15022	Q9HC52	47	0.2886	0.1496	47.6	0.295	0.163	48.6	0.308	0.147	45.8	0.276	0.149	48	0.302	0.141	45	0.262	0.148	Low confidence interaction	5	Yes
649	SUZ12	EED	Q15022	O75530	64.66	0.519	0.7152	66.6	0.544	0.722	64.9	0.521	0.721	62.7	0.506	0.715	65.6	0.523	0.707	63.5	0.501	0.711	Known interaction	5	Yes
650	SUZ12	KDM2B	Q15022	Q8NHM5	53.6	0.3468	0.253	54.3	0.343	0.291	54.9	0.339	0.277	54.2	0.354	0.234	51.7	0.348	0.235	52.9	0.35	0.228	Low confidence interaction	5	Yes
651	SUZ12	MTF2	Q15022	Q9Y483	56.2	0.3436	0.3434	58.6	0.339	0.355	55.2	0.351	0.349	55.2	0.351	0.336	55.2	0.341	0.338	56.8	0.336	0.339	Moderate confidence interaction	5	Yes
652	SUZ12	PCGF2	Q15022	P35227	53.8	0.2818	0.1404	56.4	0.312	0.146	54.1	0.277	0.142	51.3	0.274	0.141	55.2	0.283	0.136	52	0.263	0.137	Low confidence interaction	5	Yes
653	SUZ12	PCGF3	Q15022	Q3KNV8	59.3	0.2952	0.2334	61.7	0.329	0.398	61.1	0.325	0.342	57.3	0.276	0.156	57.5	0.273	0.136	58.9	0.273	0.135	Low confidence interaction	5	Yes
654	SUZ12	PCGF4	Q15022	P35226	55.52	0.2856	0.1418	56.1	0.307	0.147	56.3	0.289	0.141	57.4	0.302	0.138	54.2	0.263	0.145	53.6	0.267	0.138	Low confidence interaction	5	Yes
655	SUZ12	PHC1	Q15022	P78364	35.5	0.2692	0.2404	36.6	0.285	0.294	36.2	0.275	0.277	35.2	0.265	0.223	34.3	0.261	0.213	35.2	0.26	0.195	Low confidence interaction	5	Yes
656	SUZ12	PHC2	Q15022	Q8IXK0	37.56	0.2654	0.2126	38.5	0.279	0.237	38.4	0.274	0.236	37.1	0.268	0.213	36.2	0.255	0.196	37.6	0.251	0.181	Low confidence interaction	5	Yes
657	SUZ12	SCMH1	Q15022	Q96GD3	56.3	0.3058	0.2016	55.9	0.321	0.227	55.5	0.312	0.219	56.7	0.307	0.209	57.6	0.301	0.192	55.8	0.288	0.161	Low confidence interaction	5	Yes
658	SUZ12	SUZ12	Q15022	Q15022	53.2	0.263	0.162	54.2	0.274	0.182	53.2	0.259	0.166	54.9	0.267	0.158	52.5	0.26	0.152	51.2	0.255	0.152	Low confidence interaction	5	Yes
659	Ubiquitin	AEBP2	P0CG48	Q6ZN18	45.02	0.264	0.4542	48.2	0.336	0.873	46.6	0.321	0.865	43.5	0.214	0.19	43.6	0.229	0.179	43.2	0.22	0.164	Known interaction	5	Yes
660	Ubiquitin	BCOR	P0CG48	Q6W2J9	28.2	0.2556	0.3506	29	0.264	0.389	28.4	0.259	0.37	28	0.257	0.367	27.5	0.252	0.351	28.1	0.246	0.276	Moderate confidence interaction	5	Yes
661	Ubiquitin	BCORL	P0CG48	Q5H9F3	27.74	0.2514	0.4054	28.6	0.256	0.594	28.3	0.252	0.391	26.2	0.246	0.373	27.4	0.245	0.37	28.2	0.258	0.299	Moderate confidence interaction	5	Yes
662	Ubiquitin	CBX2	P0CG48	Q14781	35.1	0.2202	0.2188	34.6	0.224	0.241	34.1	0.215	0.224	34.8	0.22	0.218	35.8	0.22	0.206	36.2	0.222	0.205	Low confidence interaction	5	Yes
663	Ubiquitin	CBX4	P0CG48	O00257	35.04	0.2126	0.2076	34.1	0.23	0.255	34.7	0.215	0.202	34.3	0.208	0.203	34.5	0.204	0.19	37.6	0.206	0.188	Low confidence interaction	5	Yes
664	Ubiquitin	CBX6	P0CG48	O95503	40.14	0.2416	0.2226	39.5	0.256	0.25	41.7	0.241	0.244	38.6	0.236	0.219	40	0.235	0.21	40.9	0.24	0.19	Low confidence interaction	5	Yes
665	Ubiquitin	CBX7	P0CG48	O95931	51.26	0.2836	0.163	48.8	0.298	0.19	51.8	0.286	0.19	50.8	0.28	0.183	50.4	0.276	0.136	54.5	0.278	0.116	Low confidence interaction	5	Yes
666	Ubiquitin	CBX8	P0CG48	Q9HC52	42.64	0.2388	0.2042	41.5	0.247	0.229	44.2	0.24	0.219	44.6	0.237	0.202	41.3	0.238	0.191	41.6	0.232	0.18	Low confidence interaction	5	Yes
667	Ubiquitin	EED	P0CG48	O75530	81.88	0.7564	0.4782	82.6	0.776	0.608	82.4	0.772	0.562	82.6	0.772	0.56	80.9	0.735	0.358	80.9	0.727	0.303	Moderate confidence interaction	5	Yes
668	Ubiquitin	EZH1	P0CG48	Q92800	64.86	0.5394	0.2132	65.6	0.558	0.336	64	0.536	0.198	65.6	0.529	0.181	63.7	0.529	0.178	65.4	0.545	0.173	Low confidence interaction	5	Yes
669	Ubiquitin	EZH2	P0CG48	Q15910	65.14	0.5516	0.2026	65.5	0.569	0.245	64.8	0.561	0.223	65.6	0.536	0.188	64.2	0.542	0.184	65.6	0.55	0.173	Low confidence interaction	5	Yes
670	Ubiquitin	JARID2	P0CG48	Q92833	52.82	0.5228	0.5958	52.5	0.512	0.653	53.5	0.53	0.643	52.9	0.52	0.644	53.2	0.531	0.638	52	0.521	0.401	Known interaction	5	Yes
671	Ubiquitin	KDM2B	P0CG48	Q8NHM5	58.7	0.4004	0.3412	60.3	0.408	0.446	59.8	0.406	0.361	57.8	0.394	0.354	58.4	0.398	0.298	57.2	0.396	0.247	Moderate confidence interaction	5	Yes
672	Ubiquitin	MTF2	P0CG48	Q9Y483	58.78	0.5108	0.2702	59.9	0.52	0.366	59.6	0.515	0.29	58.5	0.506	0.248	57.1	0.505	0.23	58.8	0.508	0.217	Low confidence interaction	5	Yes
673	Ubiquitin	PCGF1	P0CG48	Q9BSM1	67.28	0.35	0.12374	66.9	0.365	0.146	69.2	0.357	0.144	67.1	0.355	0.117	66.3	0.332	0.114	66.9	0.341	0.0977	Low confidence interaction	5	Yes
674	Ubiquitin	PCGF2	P0CG48	P35227	59.7	0.3408	0.1968	60.1	0.366	0.356	59.3	0.337	0.182	59.6	0.332	0.16	58.8	0.325	0.154	60.7	0.344	0.132	Low confidence interaction	5	Yes
675	Ubiquitin	PCGF3	P0CG48	Q3KNV8	70.04	0.3466	0.13676	70.6	0.366	0.177	68.8	0.345	0.139	72.3	0.35	0.136	69.1	0.334	0.132	69.4	0.338	0.0998	Low confidence interaction	5	Yes
676	Ubiquitin	PCGF4	P0CG48	P35226	63.54	0.4022	0.231	63.2	0.379	0.352	67.2	0.495	0.319	64.9	0.471	0.168	62.2	0.35	0.175	60.2	0.316	0.141	Low confidence interaction	5	Yes
677	Ubiquitin	PCGF5	P0CG48	Q86SE9	64.14	0.3452	0.1452	63.6	0.343	0.178	64.6	0.34	0.153	66.2	0.355	0.139	63.2	0.344	0.141	63.1	0.344	0.115	Low confidence interaction	5	Yes
678	Ubiquitin	PCGF6	P0CG48	Q9BYE7	60.52	0.328	0.2428	62.5	0.336	0.327	61.7	0.335	0.325	61.1	0.32	0.256	57.7	0.301	0.172	59.6	0.348	0.134	Low confidence interaction	5	Yes
679	Ubiquitin	PHC1	P0CG48	P78364	32.26	0.204	0.3772	31.2	0.219	0.439	33.8	0.204	0.438	33.8	0.209	0.408	29.4	0.197	0.324	33.1	0.191	0.277	Moderate confidence interaction	5	Yes
680	Ubiquitin	PHC2	P0CG48	Q8IXK0	32.94	0.198	0.3304	32.9	0.209	0.433	34.2	0.196	0.394	32.4	0.192	0.303	32.6	0.191	0.302	32.6	0.202	0.22	Moderate confidence interaction	5	Yes
681	Ubiquitin	PHC3	P0CG48	Q8NDX5	32.58	0.2036	0.4038	31.6	0.208	0.493	31.5	0.213	0.427	34.3	0.204	0.398	32.8	0.199	0.377	32.7	0.194	0.324	Moderate confidence interaction	5	Yes
682	Ubiquitin	PHF1	P0CG48	O43189	59.46	0.5416	0.2198	59.6	0.552	0.288	58	0.543	0.239	59.9	0.537	0.198	60	0.538	0.191	59.8	0.538	0.183	Low confidence interaction	5	No
683	Ubiquitin	PHF19	P0CG48	Q5T6S3	60.28	0.5462	0.2056	59.4	0.545	0.241	60.7	0.548	0.219	60.8	0.548	0.2	60.4	0.549	0.191	60.1	0.541	0.177	Low confidence interaction	5	No
684	Ubiquitin	RBBP4	P0CG48	Q09028	84.66	0.7878	0.2176	85.4	0.799	0.309	84.7	0.799	0.269	84.6	0.784	0.185	84.1	0.778	0.178	84.5	0.779	0.147	Low confidence interaction	5	Yes
685	Ubiquitin	RBBP7	P0CG48	Q16576	84.72	0.79	0.2704	84.8	0.794	0.34	86.1	0.803	0.328	84.6	0.796	0.286	83.5	0.779	0.25	84.6	0.778	0.148	Low confidence interaction	5	Yes
686	Ubiquitin	RING1A	P0CG48	Q06587	55.06	0.2794	0.1656	53.9	0.271	0.218	56.5	0.285	0.165	54.5	0.286	0.15	53.4	0.269	0.152	57	0.286	0.143	Low confidence interaction	5	Yes
687	Ubiquitin	RING1B	P0CG48	Q99496	61.54	0.3016	0.1404	60.5	0.293	0.163	60.3	0.302	0.145	63.7	0.31	0.142	60.6	0.3	0.129	62.6	0.303	0.123	Low confidence interaction	5	Yes
688	Ubiquitin	RYBP	P0CG48	Q8N488	55.48	0.3828	0.8218	51.7	0.373	0.882	56.2	0.396	0.871	56.1	0.375	0.864	56.9	0.38	0.749	56.5	0.39	0.743	Known interaction	5	Yes
689	Ubiquitin	SCMH1	P0CG48	Q96GD3	61.12	0.366	0.161	60.8	0.367	0.179	61.6	0.367	0.171	60.8	0.364	0.16	61.2	0.367	0.15	61.2	0.365	0.145	Low confidence interaction	5	No
690	Ubiquitin	SCML1	P0CG48	Q9UN30	51.48	0.258	0.1538	53.5	0.257	0.166	49	0.262	0.164	54.4	0.261	0.161	50.5	0.26	0.147	50	0.25	0.131	Low confidence interaction	5	No
691	Ubiquitin	SCML2	P0CG48	Q9UQR0	57.98	0.358	0.1816	57.4	0.359	0.201	58.7	0.358	0.192	57.7	0.355	0.178	58.4	0.36	0.172	57.7	0.358	0.165	Low confidence interaction	5	No
692	Ubiquitin	SKP1	P0CG48	P63208	70.96	0.5212	0.13578	74.1	0.544	0.163	69.9	0.531	0.144	69.4	0.495	0.14	69.1	0.513	0.133	72.3	0.523	0.0989	Low confidence interaction	5	Yes
693	Ubiquitin	SUZ12	P0CG48	Q15022	57.08	0.3034	0.186	56.7	0.306	0.236	58.6	0.31	0.227	56.7	0.295	0.168	55.7	0.286	0.157	57.7	0.32	0.142	Low confidence interaction	5	Yes
694	Ubiquitin	USP7	P0CG48	Q93009	87.12	0.6632	0.9616	87.6	0.676	0.965	86.9	0.664	0.964	87	0.653	0.965	87.1	0.672	0.956	87	0.651	0.958	Known interaction	5	Yes
695	Ubiquitin	YAF2	P0CG48	Q8IY57	55.34	0.3606	0.342	55.6	0.428	0.868	55.6	0.355	0.266	56.8	0.342	0.232	54.5	0.344	0.174	54.2	0.334	0.17	Known interaction	5	Yes
696	USP7	BCOR	Q93009	Q6W2J9	44.4	0.376	0.2614	45.9	0.393	0.276	44	0.37	0.269	44.2	0.347	0.265	45	0.39	0.253	42.9	0.38	0.244	Low confidence interaction	5	No
697	USP7	BCORL	Q93009	Q5H9F3	43.9	0.3762	0.3332	44.9	0.394	0.396	44	0.383	0.396	43.3	0.345	0.32	42.4	0.372	0.285	44.9	0.387	0.269	Moderate confidence interaction	5	No
698	USP7	CBX2	Q93009	Q14781	63.32	0.4706	0.2712	63.3	0.463	0.37	63.3	0.47	0.34	62.4	0.441	0.243	63.8	0.491	0.207	63.8	0.488	0.196	Low confidence interaction	5	Yes
699	USP7	EED	Q93009	O75530	80.04	0.4696	0.2574	80.8	0.495	0.349	80.4	0.483	0.249	80	0.465	0.25	79.6	0.467	0.244	79.4	0.438	0.195	Low confidence interaction	5	Yes
700	USP7	MTF2	Q93009	Q9Y483	70.6	0.4196	0.1848	71.8	0.445	0.196	69.6	0.418	0.189	70.5	0.395	0.187	71.5	0.44	0.174	69.6	0.4	0.178	Low confidence interaction	5	Yes
701	USP7	PCGF1	Q93009	Q9BSM1	77.48	0.5324	0.2888	78.3	0.531	0.384	79.5	0.562	0.355	77.6	0.54	0.265	76.6	0.51	0.224	75.4	0.519	0.216	Low confidence interaction	5	Yes
702	USP7	PCGF3	Q93009	Q3KNV8	78.06	0.5338	0.277	78.3	0.528	0.319	76.9	0.52	0.312	76.6	0.523	0.283	78.6	0.545	0.255	79.9	0.553	0.216	Low confidence interaction	5	Yes
703	USP7	PCGF5	Q93009	Q86SE9	77.36	0.5438	0.2616	78.7	0.576	0.412	78.8	0.554	0.239	77.3	0.547	0.235	75.2	0.519	0.222	76.8	0.523	0.2	Low confidence interaction	5	Yes
704	USP7	PCGF6	Q93009	Q9BYE7	73.32	0.513	0.2718	72.3	0.512	0.386	73.4	0.487	0.341	73.8	0.531	0.225	74.1	0.529	0.206	73	0.506	0.201	Low confidence interaction	5	Yes
705	USP7	PHC1	Q93009	P78364	53.02	0.428	0.327	52.7	0.437	0.383	54.2	0.452	0.347	53.8	0.448	0.313	52.8	0.42	0.303	51.6	0.383	0.289	Moderate confidence interaction	5	Yes
706	USP7	RING1A	Q93009	Q06587	71.48	0.516	0.218	71.2	0.513	0.275	72.4	0.539	0.212	70.5	0.506	0.206	72.4	0.534	0.198	70.9	0.488	0.199	Low confidence interaction	5	Yes
707	USP7	RING1B	Q93009	Q99496	74.36	0.5358	0.2118	75.3	0.557	0.212	75.2	0.545	0.215	73.5	0.536	0.216	74	0.511	0.213	73.8	0.53	0.203	Low confidence interaction	5	Yes
708	USP7	RYBP	Q93009	Q8N488	74.72	0.5664	0.244	74.8	0.573	0.326	74.7	0.576	0.288	75.4	0.585	0.203	74.2	0.532	0.209	74.5	0.566	0.194	Low confidence interaction	5	Yes
709	USP7	SUZ12	Q93009	Q15022	67.5	0.4638	0.2834	68.4	0.478	0.337	67.1	0.45	0.328	66.1	0.445	0.319	68.8	0.469	0.241	67.1	0.477	0.192	Low confidence interaction	5	Yes
710	USP7	USP7	Q93009	Q93009	78.28	0.3682	0.2384	78.3	0.358	0.386	78.7	0.374	0.211	79.8	0.389	0.201	76.2	0.356	0.2	78.4	0.364	0.194	Low confidence interaction	5	Yes
711	YAF2	BCOR	Q8IY57	Q6W2J9	27.56	0.2882	0.39	26.8	0.279	0.447	27.3	0.288	0.416	28	0.286	0.408	28.6	0.307	0.37	27.1	0.281	0.309	Moderate confidence interaction	5	No
712	YAF2	BCORL	Q8IY57	Q5H9F3	26.38	0.2626	0.368	26.6	0.264	0.404	25.1	0.259	0.373	26.7	0.261	0.366	26.4	0.264	0.349	27.1	0.265	0.348	Moderate confidence interaction	5	No
713	YAF2	CBX2	Q8IY57	Q14781	30.18	0.2018	0.181	31	0.208	0.197	31.4	0.19	0.183	29.4	0.208	0.178	29.9	0.208	0.176	29.2	0.195	0.171	Low confidence interaction	5	Yes
714	YAF2	CBX4	Q8IY57	O00257	31.56	0.2106	0.2476	33.2	0.224	0.273	32.3	0.215	0.256	30.6	0.203	0.247	30.4	0.204	0.234	31.3	0.207	0.228	Low confidence interaction	5	Yes
715	YAF2	CBX6	Q8IY57	O95503	36.02	0.218	0.1976	35.6	0.236	0.272	38.2	0.21	0.215	35.2	0.216	0.173	35.9	0.213	0.169	35.2	0.215	0.159	Low confidence interaction	5	Yes
716	YAF2	CBX7	Q8IY57	O95931	44.26	0.2474	0.2222	46.6	0.264	0.239	44.9	0.244	0.24	41.2	0.239	0.221	45.1	0.239	0.209	43.5	0.251	0.202	Low confidence interaction	5	Yes
717	YAF2	CBX8	Q8IY57	Q9HC52	36.42	0.2206	0.188	39	0.236	0.228	36	0.212	0.204	36.9	0.221	0.188	36.7	0.224	0.178	33.5	0.21	0.142	Low confidence interaction	5	Yes
718	YAF2	EED	Q8IY57	O75530	67.12	0.633	0.2652	67.8	0.633	0.308	67.1	0.635	0.28	66.6	0.628	0.265	67.5	0.641	0.251	66.6	0.628	0.222	Low confidence interaction	5	Yes
719	YAF2	EZH1	Q8IY57	Q92800	59.98	0.5242	0.2288	60.4	0.557	0.427	59.9	0.523	0.206	59.7	0.512	0.173	59.6	0.508	0.172	60.3	0.521	0.166	Low confidence interaction	5	Yes
720	YAF2	EZH2	Q8IY57	Q15910	59.46	0.5188	0.178	60.3	0.526	0.189	59.4	0.522	0.183	59.8	0.524	0.18	59.2	0.507	0.174	58.6	0.515	0.164	Low confidence interaction	5	Yes
721	YAF2	KDM2B	Q8IY57	Q8NHM5	55.92	0.391	0.242	55.5	0.399	0.284	56.8	0.385	0.242	55.4	0.39	0.232	56.3	0.392	0.226	55.6	0.389	0.226	Low confidence interaction	5	Yes
722	YAF2	MTF2	Q8IY57	Q9Y483	52.9	0.4626	0.2198	54	0.457	0.314	52.6	0.457	0.265	52.2	0.466	0.184	53	0.469	0.171	52.7	0.464	0.165	Low confidence interaction	5	Yes
723	YAF2	PCGF1	Q8IY57	Q9BSM1	56.38	0.3488	0.331	57.2	0.356	0.412	58	0.364	0.404	57	0.347	0.381	54.9	0.344	0.338	54.8	0.333	0.12	Moderate confidence interaction	5	Yes
724	YAF2	PCGF2	Q8IY57	P35227	52.04	0.3422	0.374	52.4	0.347	0.39	53.5	0.353	0.38	51.7	0.341	0.376	51.7	0.344	0.369	50.9	0.326	0.355	Moderate confidence interaction	5	Yes
725	YAF2	PCGF3	Q8IY57	Q3KNV8	60.52	0.3556	0.4268	60.6	0.369	0.428	61.2	0.357	0.43	59.4	0.351	0.429	60.5	0.35	0.424	60.9	0.351	0.423	Known interaction	5	Yes
726	YAF2	PCGF4	Q8IY57	P35226	55.12	0.4088	0.4638	55.8	0.473	0.546	56	0.427	0.484	54.7	0.403	0.446	55.2	0.389	0.443	53.9	0.352	0.4	Moderate confidence interaction	5	Yes
727	YAF2	PCGF5	Q8IY57	Q86SE9	57.1	0.3772	0.4514	58	0.387	0.46	56.5	0.378	0.451	56.3	0.376	0.451	57.9	0.376	0.45	56.8	0.369	0.445	Known interaction	5	Yes
728	YAF2	PCGF6	Q8IY57	Q9BYE7	50.84	0.3202	0.303	49.7	0.328	0.354	52.7	0.322	0.349	50.8	0.317	0.342	51.4	0.317	0.342	49.6	0.317	0.128	Moderate confidence interaction	5	Yes
729	YAF2	PHC1	Q8IY57	P78364	28.26	0.2026	0.2388	29.4	0.191	0.261	29.2	0.203	0.259	27.8	0.201	0.232	25.4	0.213	0.226	29.5	0.205	0.216	Low confidence interaction	5	Yes
730	YAF2	PHC2	Q8IY57	Q8IXK0	29.08	0.213	0.248	29.2	0.233	0.308	30.1	0.194	0.3	29.5	0.233	0.262	26.6	0.217	0.2	30	0.188	0.17	Low confidence interaction	5	Yes
731	YAF2	PHC3	Q8IY57	Q8NDX5	28.36	0.2018	0.2166	26.7	0.215	0.24	28.7	0.202	0.235	29.3	0.195	0.209	29	0.201	0.207	28.1	0.196	0.192	Low confidence interaction	5	Yes
732	YAF2	RING1A	Q8IY57	Q06587	53.6	0.3258	0.3374	54.3	0.333	0.343	53.3	0.332	0.342	54.2	0.323	0.336	52.8	0.322	0.336	53.4	0.319	0.33	Moderate confidence interaction	5	Yes
733	YAF2	RING1B	Q8IY57	Q99496	57.4	0.3402	0.3676	58.9	0.344	0.372	56.5	0.345	0.37	56.2	0.339	0.369	58.2	0.338	0.365	57.2	0.335	0.362	Known interaction	5	Yes
734	YAF2	RYBP	Q8IY57	Q8N488	40.26	0.2482	0.2244	50.4	0.41	0.45	40.9	0.235	0.2	38.7	0.197	0.16	36.6	0.203	0.157	34.7	0.196	0.155	Low confidence interaction	5	Yes
735	YAF2	SCMH1	Q8IY57	Q96GD3	54.98	0.3498	0.1652	54.9	0.356	0.197	54.6	0.35	0.178	54.9	0.349	0.152	55.1	0.347	0.15	55.4	0.347	0.149	Low confidence interaction	5	Yes
736	YAF2	SCML1	Q8IY57	Q9UN30	41.88	0.2416	0.1422	43.5	0.252	0.164	40.5	0.25	0.152	43.1	0.245	0.143	42.7	0.229	0.14	39.6	0.232	0.112	Low confidence interaction	5	No
737	YAF2	SCML2	Q8IY57	Q9UQR0	53.6	0.3554	0.2388	55.5	0.371	0.344	53.8	0.366	0.258	53	0.347	0.222	52.7	0.348	0.196	53	0.345	0.174	Low confidence interaction	5	No
738	YAF2	SUZ12	Q8IY57	Q15022	52.62	0.2984	0.173	53.8	0.294	0.232	53.4	0.314	0.183	50.8	0.291	0.159	54.1	0.304	0.146	51	0.289	0.145	Low confidence interaction	5	Yes
739	YAF2	USP7	Q8IY57	Q93009	76.28	0.5692	0.1984	75.8	0.571	0.211	76.6	0.581	0.205	75.8	0.539	0.206	76.3	0.574	0.191	76.9	0.581	0.179	Low confidence interaction	5	Yes
740	YAF2	YAF2	Q8IY57	Q8IY57	44.36	0.1862	0.12356	43.5	0.204	0.146	45	0.19	0.132	39.6	0.186	0.127	46.6	0.186	0.124	47.1	0.165	0.0888	Low confidence interaction	5	Yes
741	PRC2				72.16	0.732	0.7892	72.9	0.749	0.811	72.4	0.748	0.807	72.6	0.744	0.799	71.2	0.713	0.769	71.7	0.706	0.76	Known interaction	20	No
742	RBBP7	PRC1			38.86	0.336	0.3176	40.2	0.355	0.366	38.9	0.334	0.328	39	0.333	0.301	38.1	0.335	0.298	38.1	0.323	0.295	Moderate confidence interaction	20	No
